# Supplementary material for: Mercapturic Acids Derived from the Toxicants Acrolein and Crotonaldehyde in the Urine of Cigarette Smokers from Five Ethnic Groups with Differing Risks for Lung Cancer
Source: PLoS One. 2015 Jun 8;10(6):e0124841. doi: 10.1371/journal.pone.0124841 (PMC4460074; doi:10.1371/journal.pone.0124841)
Supplement: S2 Table — (CSV) [file pone.0124841.s002.csv]

Supplemental Table 2: Top 100 Associations for 3-HPMA in Overall analysis
CHR	SNP	BP	A2	A1	afr_aaf	amr_aaf	asn_aaf	eur_aaf	afr_maf	amr_maf	asn_maf	eur_maf	INFO	BETA	P
4	rs112226039	189180959	A	G	0.0061	0.268	0.0087	0.2414	0.0061	0.268	0.0087	0.2414	0.9807	0.1868	6.55E-08
3	rs79900979	195150497	C	T	0.122	0.0138	0	0	0.122	0.0138	0	0	0.9767	-0.447	6.90E-08
3	rs78957342	195143576	T	C	0.1159	0.0138	0	0	0.1159	0.0138	0	0	0.9764	-0.4469	9.29E-08
12	rs57514780	69397789	C	T	0.128	0.0249	0	0.0211	0.128	0.0249	0	0.0211	0.9395	-0.3512	1.10E-07
3	chr3:166078337:D	166078337	C	CAT	0.1545	0.0055	0	0	0.1545	0.0055	0	0	1.1004	-0.3849	1.32E-07
12	rs73150616	69397248	T	C	0.1301	0.0249	0	0.0211	0.1301	0.0249	0	0.0211	0.9432	-0.3484	1.38E-07
5	rs6874604	162107379	T	G	0.0976	0.0083	0	0	0.0976	0.0083	0	0	0.9301	-0.4952	1.68E-07
9	rs12375901	23035987	T	C	0.0061	0.0221	0	0.0158	0.0061	0.0221	0	0.0158	0.818	-0.5435	2.21E-07
20	rs1741629	23898995	T	G	0.9573	0.953	1	0.9591	0.0427	0.047	0	0.0409	0.924	0.389	2.45E-07
X	rs139545172	19204224	A	G	0.0451	0.0182	0	0.0207	0.0451	0.0182	0	0.0207	1.2868	-0.3328	2.56E-07
18	rs35815903	69274571	T	C	0.0061	0.0912	0	0.029	0.0061	0.0912	0	0.029	0.7026	-0.3674	2.74E-07
4	rs75764011	149574749	A	T	0.002	0.0994	0.1014	0	0.002	0.0994	0.1014	0	0.7194	-0.2708	3.34E-07
2	chr2:67251444:D	67251444	C	CCTT	0.1037	0.0083	0	0.0013	0.1037	0.0083	0	0.0013	0.9754	-0.4353	3.46E-07
17	rs116885154	71784375	C	G	0	0.0497	0.0052	0	0	0.0497	0.0052	0	0.8388	-0.4672	3.55E-07
X	rs139618469	142253296	C	T	0.0318	0	0	0	0.0318	0	0	0	1.3153	-0.4553	3.56E-07
X	rs140281361	142250232	C	T	0.0345	0	0	0	0.0345	0	0	0	1.2807	-0.4527	3.60E-07
2	rs11886159	67243109	A	T	0.1057	0.0083	0	0.0013	0.1057	0.0083	0	0.0013	0.9728	-0.4335	3.67E-07
X	rs147408491	142252230	C	T	0.0318	0	0	0	0.0318	0	0	0	1.3155	-0.4544	3.69E-07
2	rs72904859	67253622	A	T	0.1037	0.0083	0	0.0013	0.1037	0.0083	0	0.0013	0.9738	-0.4346	3.71E-07
16	rs9925432	2917327	T	C	0.6179	0.4807	0.6503	0.4987	0.3821	0.4807	0.3497	0.4987	1.0042	-0.1098	3.73E-07
2	rs56283460	67243573	G	A	0.1057	0.0083	0	0.0013	0.1057	0.0083	0	0.0013	0.9747	-0.4298	4.34E-07
2	rs59368854	67244146	C	T	0.1057	0.0083	0	0.0013	0.1057	0.0083	0	0.0013	0.9747	-0.4298	4.34E-07
2	rs72904845	67247917	T	C	0.1057	0.0083	0	0.0013	0.1057	0.0083	0	0.0013	0.9758	-0.4298	4.38E-07
3	rs73869064	151143844	G	A	0.1911	0.0138	0	0.0013	0.1911	0.0138	0	0.0013	1.0659	-0.3537	4.73E-07
2	rs72904865	67258437	C	T	0.1057	0.0083	0	0.0013	0.1057	0.0083	0	0.0013	0.9723	-0.4292	5.10E-07
10	rs143362648	21694219	C	T	0.0528	0.0193	0	0	0.0528	0.0193	0	0	0.8911	-0.5559	5.26E-07
4	rs150054710	149507579	A	G	0.002	0.0994	0.014	0.0013	0.002	0.0994	0.014	0.0013	0.7425	-0.4087	5.45E-07
4	chr4:163187918:D	163187918	T	TAC	0.6382	0.768	0.9336	0.6478	0.3618	0.232	0.0664	0.3522	1.0068	-0.139	5.62E-07
8	rs77913157	19949198	T	G	0.0061	0.047	0	0.0422	0.0061	0.047	0	0.0422	0.8167	-0.352	5.69E-07
3	rs72995528	147526040	G	A	0.061	0.0083	0	0	0.061	0.0083	0	0	0.9355	-0.5172	5.79E-07
20	rs1741624	23907365	G	T	0.8882	0.9751	1	0.9683	0.1118	0.0249	0	0.0317	0.9831	0.342	5.90E-07
20	rs1741625	23907429	G	C	0.8882	0.9751	1	0.9683	0.1118	0.0249	0	0.0317	0.9842	0.3416	5.97E-07
19	rs12710258	10990329	T	C	0.0061	0.2127	0.0035	0.1953	0.0061	0.2127	0.0035	0.1953	0.9514	0.1876	5.98E-07
4	rs41427747	104920479	T	G	0.1768	0.0276	0	0.004	0.1768	0.0276	0	0.004	0.9484	-0.3337	6.36E-07
X	rs58967683	19197837	T	C	0.2387	0.0438	0	0.0552	0.2387	0.0438	0	0.0552	1.3116	-0.1887	6.42E-07
10	rs150400940	113810429	T	C	0.0935	0.0221	0	0	0.0935	0.0221	0	0	1.1563	-0.3888	7.22E-07
10	rs79183568	113809968	T	C	0.0935	0.0221	0	0	0.0935	0.0221	0	0	1.1565	-0.3886	7.30E-07
10	rs75364414	113817105	C	T	0.0935	0.0221	0	0	0.0935	0.0221	0	0	1.1561	-0.3885	7.46E-07
13	rs142980497	19790583	A	C	0.4614	0.6878	0.6696	0.6768	0.4614	0.3122	0.3304	0.3232	0.5973	-0.143	7.76E-07
20	rs2995101	23896560	A	G	0.5508	0.9199	1	0.9512	0.4492	0.0801	0	0.0488	1.1932	0.2166	8.48E-07
3	rs150394119	171121233	A	G	0.1768	0.0276	0.0017	0.0396	0.1768	0.0276	0.0017	0.0396	0.8717	-0.3226	8.53E-07
6	rs145880548	115419050	G	A	0.0711	0.0055	0	0	0.0711	0.0055	0	0	1.0634	-0.4797	8.59E-07
X	rs147613415	19204248	G	C	0.0451	0.0182	0	0.019	0.0451	0.0182	0	0.019	1.2526	-0.3268	8.69E-07
15	chr15:98854087:D	98854087	G	GA	0.0427	0.0138	0.0105	0.004	0.0427	0.0138	0.0105	0.004	0.5619	-0.5909	9.06E-07
19	rs79546472	56173377	C	G	0.0244	0.0525	0	0.0343	0.0244	0.0525	0	0.0343	0.9396	-0.375	9.52E-07
10	rs77212471	113789708	C	A	0.1159	0.0221	0	0	0.1159	0.0221	0	0	1.1687	-0.373	9.67E-07
19	rs188493101	17295002	T	G	0.0142	0.011	0.0035	0.0158	0.0142	0.011	0.0035	0.0158	0.6536	-0.6195	1.04E-06
2	rs191228972	194692311	C	T	0.0041	0.0276	0.0052	0.0277	0.0041	0.0276	0.0052	0.0277	0.5283	-0.6347	1.05E-06
10	rs77640998	113792145	C	G	0.1159	0.0221	0	0	0.1159	0.0221	0	0	1.172	-0.3722	1.07E-06
4	rs117530956	149613328	G	T	0.002	0.1022	0.1014	0	0.002	0.1022	0.1014	0	0.7467	-0.2575	1.10E-06
10	rs77664372	113791410	C	T	0.1179	0.0221	0	0	0.1179	0.0221	0	0	1.1666	-0.3708	1.16E-06
3	rs146559718	10030291	G	T	0.4959	0.0912	0.0017	0.0528	0.4959	0.0912	0.0017	0.0528	1.1414	-0.2043	1.16E-06
4	rs76009456	189169009	C	T	0.1667	0.2707	0.0087	0.2586	0.1667	0.2707	0.0087	0.2586	1.008	0.1518	1.17E-06
20	rs115205687	8895776	T	G	0.0691	0.0055	0	0.0013	0.0691	0.0055	0	0.0013	1.0383	-0.4923	1.17E-06
3	rs73879553	171123677	C	T	0.2134	0.0055	0	0	0.2134	0.0055	0	0	0.9904	-0.3715	1.18E-06
6	chr6:38361299:D	38361299	A	AT	0.0224	0.0028	0.0315	0.0119	0.0224	0.0028	0.0315	0.0119	0.6952	-0.3796	1.20E-06
10	rs74738998	113821139	C	A	0.0955	0.0221	0	0	0.0955	0.0221	0	0	1.158	-0.3793	1.24E-06
3	rs57827131	194913030	T	A	0.4146	0.0166	0	0	0.4146	0.0166	0	0	1.2604	-0.2498	1.26E-06
21	rs28456019	32401130	A	G	0.2886	0.2376	0.0647	0.0277	0.2886	0.2376	0.0647	0.0277	1.0449	-0.1685	1.27E-06
5	rs60188314	171538744	T	G	0.1057	0.0028	0	0.0013	0.1057	0.0028	0	0.0013	1.0081	-0.4404	1.30E-06
14	rs71417845	103677240	G	C	0	0.0083	0	0.033	0	0.0083	0	0.033	0.8319	-0.52	1.30E-06
2	rs4954702	142172366	A	G	0.1768	0.616	0.6731	0.6055	0.1768	0.384	0.3269	0.3945	1.1163	0.1077	1.33E-06
6	rs149019105	115400666	G	A	0.0732	0.0055	0	0	0.0732	0.0055	0	0	1.0641	-0.4749	1.35E-06
6	rs150773199	115399643	G	C	0.0711	0.0055	0	0	0.0711	0.0055	0	0	1.064	-0.4749	1.36E-06
7	rs80261602	122271315	G	C	0.002	0.0221	0.0507	0.0119	0.002	0.0221	0.0507	0.0119	0.9536	-0.3507	1.37E-06
10	rs115712789	113792951	T	C	0.1138	0.0221	0	0	0.1138	0.0221	0	0	1.1773	-0.3685	1.37E-06
6	rs149876851	115392279	T	C	0.0711	0.0055	0	0	0.0711	0.0055	0	0	1.0628	-0.4752	1.38E-06
2	chr2:67256925:I	67256925	GT	G	0.1077	0.0083	0	0.0026	0.1077	0.0083	0	0.0026	0.9538	-0.4099	1.40E-06
10	rs184392545	113822501	T	C	0.0955	0.0221	0	0	0.0955	0.0221	0	0	1.1582	-0.3773	1.42E-06
10	rs78946993	113786911	A	G	0.1098	0.0221	0	0	0.1098	0.0221	0	0	1.1754	-0.369	1.42E-06
10	rs111391209	113790011	G	C	0.1199	0.0221	0	0	0.1199	0.0221	0	0	1.1406	-0.3664	1.43E-06
4	rs112321377	189181082	C	G	0.0061	0.2486	0.0087	0.2282	0.0061	0.2486	0.0087	0.2282	0.9585	0.1718	1.44E-06
7	rs11980091	12975555	A	G	0.0447	0.0138	0	0	0.0447	0.0138	0	0	1.0484	0.4696	1.50E-06
4	rs6553167	189121269	G	C	0.9858	0.9061	0.986	0.8219	0.0142	0.0939	0.014	0.1781	0.9509	-0.2106	1.51E-06
10	rs139827146	113822633	A	G	0.1016	0.0221	0	0	0.1016	0.0221	0	0	1.1671	-0.3679	1.57E-06
3	chr3:7920612:I	7920612	AC	A	0.0854	0	0	0	0.0854	0	0	0	0.9644	-0.5089	1.59E-06
3	rs73130949	7920649	G	A	0.0854	0	0	0	0.0854	0	0	0	0.9644	-0.5089	1.59E-06
7	rs145473672	12973003	A	G	0.0447	0.0138	0	0	0.0447	0.0138	0	0	1.0435	0.4691	1.62E-06
3	rs73130953	7920661	T	C	0.0854	0	0	0	0.0854	0	0	0	0.9639	-0.5084	1.65E-06
4	rs117543742	149593548	T	C	0.002	0.0967	0.0997	0	0.002	0.0967	0.0997	0	0.7286	-0.2554	1.72E-06
5	rs75778424	2664478	C	G	0.0081	0.0249	0	0.1095	0.0081	0.0249	0	0.1095	0.6886	0.3107	1.75E-06
3	rs73130959	7921426	T	A	0.0854	0	0	0	0.0854	0	0	0	0.9643	-0.5064	1.78E-06
7	rs114903242	12990540	T	C	0.0447	0.0166	0	0	0.0447	0.0166	0	0	1.0454	0.4661	1.79E-06
8	rs61496269	139608718	C	G	0.1463	0.0055	0	0	0.1463	0.0055	0	0	0.9333	0.397	1.80E-06
7	rs2908197	75937049	G	A	0.7175	0.6354	0.9196	0.5172	0.2825	0.3646	0.0804	0.4828	1.1877	0.1227	1.81E-06
4	rs28789731	189127832	C	T	0.9715	0.779	0.986	0.8285	0.0285	0.221	0.014	0.1715	0.964	-0.1936	1.81E-06
11	rs7930114	104041611	C	T	0.0976	0.011	0.0017	0	0.0976	0.011	0.0017	0	0.9397	-0.4242	1.94E-06
10	rs7078859	113785921	C	T	0.1098	0.0221	0	0	0.1098	0.0221	0	0	1.1667	-0.3645	1.99E-06
2	rs13020675	142212928	T	C	0.122	0.1271	0.1538	0.2427	0.122	0.1271	0.1538	0.2427	0.9793	-0.1396	1.99E-06
4	chr4:189126340:I	189126340	CT	C	0.9715	0.779	0.986	0.8272	0.0285	0.221	0.014	0.1728	0.9668	-0.1932	1.99E-06
8	rs113660214	977436	T	C	0.0732	0.0028	0.0035	0.0066	0.0732	0.0028	0.0035	0.0066	0.8056	-0.5166	2.04E-06
4	rs74919643	189169536	C	G	0.0102	0.2541	0.0087	0.2586	0.0102	0.2541	0.0087	0.2586	1.0212	0.1562	2.08E-06
12	rs11179118	72617859	T	C	0.0772	0.0663	0.0472	0.0686	0.0772	0.0663	0.0472	0.0686	0.4904	0.3063	2.08E-06
7	rs142018268	12975729	C	T	0.0427	0.0138	0	0	0.0427	0.0138	0	0	1.0502	0.466	2.23E-06
4	rs76388566	189169292	G	C	0.0102	0.2569	0.0087	0.2586	0.0102	0.2569	0.0087	0.2586	1.0221	0.1553	2.30E-06
4	rs77689590	189169030	A	G	0.0102	0.2569	0.0087	0.2586	0.0102	0.2569	0.0087	0.2586	1.0219	0.1552	2.34E-06
3	chr3:147512608:D	147512608	T	TG	0.061	0.0083	0	0	0.061	0.0083	0	0	0.9261	-0.4965	2.35E-06
7	chr7:12996330:D	12996330	C	CAT	0.0447	0.0166	0	0	0.0447	0.0166	0	0	1.0413	0.4599	2.45E-06
2	rs114059891	45060477	A	T	0.0549	0.0055	0	0	0.0549	0.0055	0	0	0.9068	-0.52	2.47E-06
