# Supplementary material for: Mercapturic Acids Derived from the Toxicants Acrolein and Crotonaldehyde in the Urine of Cigarette Smokers from Five Ethnic Groups with Differing Risks for Lung Cancer
Source: PLoS One. 2015 Jun 8;10(6):e0124841. doi: 10.1371/journal.pone.0124841 (PMC4460074; doi:10.1371/journal.pone.0124841)
Supplement: S3 Table — (CSV) [file pone.0124841.s003.csv]

Supplemental Table 3: Top 100 Associations for HMPMA in Overall analysis
CHR	SNP	BP	A2	A1	afr_aaf	amr_aaf	asn_aaf	eur_aaf	afr_maf	amr_maf	asn_maf	eur_maf	INFO	BETA	P
12	rs55922880	115617641	C	T	0.1626	0.0166	0	0	0.1626	0.0166	0	0	1.0438	-0.4066	9.72E-10
3	rs79900979	195150497	C	T	0.122	0.0138	0	0	0.122	0.0138	0	0	0.9767	-0.4281	6.23E-09
3	rs78957342	195143576	T	C	0.1159	0.0138	0	0	0.1159	0.0138	0	0	0.9764	-0.4306	7.13E-09
5	rs60188314	171538744	T	G	0.1057	0.0028	0	0.0013	0.1057	0.0028	0	0.0013	1.0087	-0.4624	1.30E-08
8	rs55821258	96292041	G	C	0.252	0.1022	0.0105	0.062	0.252	0.1022	0.0105	0.062	1.0242	-0.2167	1.73E-08
12	rs11067463	115627319	A	G	0.1443	0.0138	0	0	0.1443	0.0138	0	0	1.1054	-0.3871	2.30E-08
	rs10912872	171356249	T	G	0.5732	0.3204	0.4091	0.31	0.4268	0.3204	0.4091	0.31	0.9844	-0.1102	2.73E-08
4	rs7675915	4678907	G	A	0.998	0.9641	1	0.9472	0.002	0.0359	0	0.0528	0.9952	0.3501	2.87E-08
20	rs115205687	8895776	T	G	0.0691	0.0055	0	0.0013	0.0691	0.0055	0	0.0013	1.0371	-0.4891	4.26E-08
12	rs11067464	115632138	C	T	0.1179	0.0138	0	0	0.1179	0.0138	0	0	0.9902	-0.4076	5.07E-08
8	rs6984009	96289091	T	C	0.2622	0.1022	0.0105	0.062	0.2622	0.1022	0.0105	0.062	1.0342	-0.2058	6.22E-08
8	rs7003496	96289014	G	A	0.2622	0.1022	0.0105	0.062	0.2622	0.1022	0.0105	0.062	1.0342	-0.2058	6.26E-08
	rs72666268	60121428	G	A	0.0061	0.0414	0.0035	0.1174	0.0061	0.0414	0.0035	0.1174	0.7315	-0.3331	6.38E-08
8	rs7004057	96289334	G	A	0.1931	0.0884	0.007	0.033	0.1931	0.0884	0.007	0.033	1.0281	-0.2284	6.57E-08
12	rs7298847	115604687	C	G	0.1504	0.0166	0	0	0.1504	0.0166	0	0	1.0211	-0.3769	8.70E-08
12	rs11067462	115627240	T	C	0.1443	0.0138	0	0.0066	0.1443	0.0138	0	0.0066	1.0752	-0.3637	1.00E-07
5	rs112073967	171535534	T	C	0.122	0.0028	0	0.0013	0.122	0.0028	0	0.0013	1.0146	-0.4163	1.17E-07
5	rs112429796	171535528	T	A	0.122	0.0028	0	0.0013	0.122	0.0028	0	0.0013	1.0146	-0.4163	1.17E-07
5	rs73323508	171535777	C	T	0.122	0.0028	0	0.0013	0.122	0.0028	0	0.0013	1.0135	-0.4161	1.19E-07
8	rs2055056	96278070	C	T	0.187	0.0884	0.007	0.033	0.187	0.0884	0.007	0.033	1.0364	-0.2262	1.20E-07
4	rs35476224	591473	A	T	0.061	0.0249	0	0.058	0.061	0.0249	0	0.058	0.9711	-0.3139	1.20E-07
8	rs73697564	96297245	G	C	0.2622	0.1022	0.0105	0.0607	0.2622	0.1022	0.0105	0.0607	1.0362	-0.201	1.25E-07
8	rs6989327	96297993	C	T	0.2622	0.1022	0.0105	0.0607	0.2622	0.1022	0.0105	0.0607	1.0369	-0.2006	1.29E-07
8	rs75190244	96287633	A	G	0.1931	0.0856	0.007	0.0317	0.1931	0.0856	0.007	0.0317	1.0298	-0.2257	1.32E-07
3	rs140333256	195019420	C	G	0.0976	0.011	0	0	0.0976	0.011	0	0	1.0331	-0.4046	1.40E-07
12	rs7304023	115633127	A	C	0.1504	0.0221	0	0	0.1504	0.0221	0	0	1.0743	-0.3531	1.41E-07
	rs67193843	171321422	T	A	0.122	0.2486	0.3689	0.2836	0.122	0.2486	0.3689	0.2836	0.9604	-0.1134	1.66E-07
3	chr3:7920612:I	7920612	AC	A	0.0854	0	0	0	0.0854	0	0	0	0.9644	-0.4934	1.67E-07
3	rs73130949	7920649	G	A	0.0854	0	0	0	0.0854	0	0	0	0.9644	-0.4934	1.67E-07
	chr1:171321417:I	171321417	CA	C	0.1321	0.2486	0.3636	0.281	0.1321	0.2486	0.3636	0.281	0.9539	-0.1134	1.68E-07
8	rs77671549	96273994	G	A	0.1911	0.0884	0.007	0.033	0.1911	0.0884	0.007	0.033	1.0414	-0.2235	1.70E-07
3	rs73130953	7920661	T	C	0.0854	0	0	0	0.0854	0	0	0	0.9639	-0.4932	1.71E-07
8	rs112997032	96280490	G	A	0.187	0.0884	0.007	0.0317	0.187	0.0884	0.007	0.0317	1.0335	-0.2231	1.80E-07
3	rs73130959	7921426	T	A	0.0854	0	0	0	0.0854	0	0	0	0.9643	-0.4913	1.86E-07
9	rs150066336	13475446	G	C	0	0.0138	0	0.0264	0	0.0138	0	0.0264	0.5626	-0.6169	2.20E-07
	rs12057885	171309078	G	C	0.6362	0.3287	0.3969	0.343	0.3638	0.3287	0.3969	0.343	1.0103	-0.1002	2.36E-07
5	rs111626633	171527765	C	T	0.2175	0.0138	0	0.0013	0.2175	0.0138	0	0.0013	0.9943	-0.3166	2.43E-07
	rs12739998	171355569	G	A	0.1443	0.2845	0.4021	0.281	0.1443	0.2845	0.4021	0.281	0.9992	-0.1081	2.47E-07
8	rs73268339	96293258	G	A	0.2622	0.1022	0.0105	0.0594	0.2622	0.1022	0.0105	0.0594	1.0372	-0.1969	2.49E-07
8	rs55934128	96294220	G	A	0.2622	0.1022	0.0105	0.0594	0.2622	0.1022	0.0105	0.0594	1.037	-0.1968	2.54E-07
11	rs1606618	22526614	C	T	0.3333	0.0221	0	0.0013	0.3333	0.0221	0	0.0013	1.1254	-0.264	2.57E-07
11	rs1514092	22525354	A	G	0.3333	0.0221	0	0.0013	0.3333	0.0221	0	0.0013	1.1256	-0.264	2.57E-07
	rs6656219	171319609	A	G	0.5366	0.3204	0.3969	0.3417	0.4634	0.3204	0.3969	0.3417	0.997	-0.0992	2.63E-07
	rs10912830	171320395	T	A	0.5366	0.3204	0.3969	0.3417	0.4634	0.3204	0.3969	0.3417	0.9971	-0.0991	2.69E-07
	rs10912834	171330006	C	A	0.5488	0.3232	0.4003	0.3483	0.4512	0.3232	0.4003	0.3483	0.9987	-0.0991	2.73E-07
	chr1:171321421:D	171321421	T	TA	0.122	0.2486	0.3654	0.281	0.122	0.2486	0.3654	0.281	0.9557	-0.1115	2.92E-07
	rs12736343	171321421	A	T	0.122	0.2486	0.3654	0.281	0.122	0.2486	0.3654	0.281	0.9557	-0.1115	2.92E-07
8	rs74389660	96295150	G	C	0.1951	0.0884	0.007	0.0303	0.1951	0.0884	0.007	0.0303	1.0318	-0.2175	2.96E-07
	rs12121479	171311355	G	T	0.4634	0.3204	0.3899	0.3417	0.4634	0.3204	0.3899	0.3417	0.9865	-0.1002	3.02E-07
3	rs73130963	7922009	T	C	0.0793	0	0	0	0.0793	0	0	0	0.9699	-0.4827	3.04E-07
	rs36112567	171312031	A	G	0.4634	0.3204	0.3899	0.3417	0.4634	0.3204	0.3899	0.3417	0.9874	-0.1001	3.07E-07
3	rs111393117	7922592	G	A	0.0793	0	0	0	0.0793	0	0	0	0.9703	-0.4822	3.11E-07
3	rs73130964	7922481	C	T	0.0793	0	0	0	0.0793	0	0	0	0.9703	-0.4822	3.11E-07
3	rs73130965	7922629	G	T	0.0793	0	0	0	0.0793	0	0	0	0.9703	-0.4822	3.11E-07
	rs2235508	171313935	T	G	0.4634	0.3204	0.3899	0.3417	0.4634	0.3204	0.3899	0.3417	0.9876	-0.1	3.11E-07
	rs2235509	171313991	A	T	0.4634	0.3204	0.3899	0.3417	0.4634	0.3204	0.3899	0.3417	0.9876	-0.1	3.11E-07
	rs2235510	171314142	C	T	0.4634	0.3204	0.3899	0.3417	0.4634	0.3204	0.3899	0.3417	0.9876	-0.1	3.11E-07
	rs7518648	171313741	T	C	0.4634	0.3204	0.3899	0.3417	0.4634	0.3204	0.3899	0.3417	0.9876	-0.1	3.11E-07
	rs2179375	171315646	C	T	0.6382	0.3287	0.3969	0.343	0.3618	0.3287	0.3969	0.343	1.0133	-0.0991	3.12E-07
5	rs6874604	162107379	T	G	0.0976	0.0083	0	0	0.0976	0.0083	0	0	0.9325	-0.4305	3.16E-07
3	rs112588133	7923214	T	C	0.0793	0	0	0	0.0793	0	0	0	0.9704	-0.4818	3.16E-07
3	rs73130966	7922868	A	C	0.0793	0	0	0	0.0793	0	0	0	0.9704	-0.4818	3.16E-07
	rs7515001	171356755	G	A	0.3089	0.3011	0.4038	0.2968	0.3089	0.3011	0.4038	0.2968	1.0024	-0.1021	3.17E-07
8	rs113152791	96293094	A	G	0.2703	0.1022	0.0105	0.0594	0.2703	0.1022	0.0105	0.0594	1.0353	-0.1947	3.32E-07
	chr1:171311685:I	171311685	TTCTGTCTTA	T	0.4451	0.3149	0.3811	0.3351	0.4451	0.3149	0.3811	0.3351	0.9653	-0.1015	3.33E-07
	rs6656117	171319485	A	G	0.6382	0.3287	0.3969	0.343	0.3618	0.3287	0.3969	0.343	1.0137	-0.0987	3.45E-07
	rs6425194	171328083	C	T	0.6382	0.3287	0.3969	0.3391	0.3618	0.3287	0.3969	0.3391	1.0166	-0.0986	3.51E-07
	rs61694047	171321549	C	T	0.6382	0.3287	0.3969	0.343	0.3618	0.3287	0.3969	0.343	1.0141	-0.0985	3.65E-07
20	rs73584251	1401491	A	G	0.1138	0.0055	0	0	0.1138	0.0055	0	0	1.0425	-0.4242	3.67E-07
	rs10912810	171312216	G	A	0.4634	0.3204	0.3899	0.3417	0.4634	0.3204	0.3899	0.3417	0.9884	-0.0994	3.69E-07
	rs1024173	171322798	T	C	0.6382	0.3287	0.3969	0.343	0.3618	0.3287	0.3969	0.343	1.0143	-0.0984	3.74E-07
	rs2143090	171315577	C	T	0.6321	0.3287	0.3969	0.343	0.3679	0.3287	0.3969	0.343	1.0099	-0.0986	3.77E-07
	rs6425192	171327628	C	T	0.6382	0.3287	0.3969	0.3391	0.3618	0.3287	0.3969	0.3391	1.0133	-0.0986	3.77E-07
	rs4564181	171332593	C	G	0.4675	0.3232	0.4021	0.347	0.4675	0.3232	0.4021	0.347	0.9859	-0.0983	3.79E-07
8	rs112983056	96285346	G	A	0.0325	0.0856	0.007	0.0317	0.0325	0.0856	0.007	0.0317	0.9968	-0.2524	3.94E-07
	rs6425167	171316890	T	C	0.6098	0.3149	0.3706	0.3298	0.3902	0.3149	0.3706	0.3298	0.9822	-0.1005	4.02E-07
	rs12564530	171327160	A	T	0.1321	0.2873	0.3899	0.3061	0.1321	0.2873	0.3899	0.3061	1.007	-0.1049	4.19E-07
	rs4916225	171354536	C	G	0.3577	0.3094	0.3969	0.3351	0.3577	0.3094	0.3969	0.3351	0.9645	-0.1008	4.23E-07
	rs2223477	171308832	G	A	0.6362	0.3287	0.3969	0.343	0.3638	0.3287	0.3969	0.343	1.0013	-0.0977	5.03E-07
8	rs2165498	96263909	A	G	0.187	0.0884	0.007	0.0303	0.187	0.0884	0.007	0.0303	1.0488	-0.2149	5.15E-07
16	rs75774303	19274552	A	T	0.1057	0.0028	0	0	0.1057	0.0028	0	0	0.8469	-0.4062	5.25E-07
8	rs79451126	96261049	T	C	0.189	0.0884	0.007	0.0303	0.189	0.0884	0.007	0.0303	1.0391	-0.2148	5.57E-07
3	rs11915146	7914964	T	C	0.061	0.0028	0	0.0053	0.061	0.0028	0	0.0053	0.9704	-0.4738	5.76E-07
2	rs73962318	143854934	C	T	0.126	0.0028	0	0.0053	0.126	0.0028	0	0.0053	1.0534	-0.3471	5.76E-07
	rs4615872	171323028	C	A	0.6382	0.3232	0.3899	0.3364	0.3618	0.3232	0.3899	0.3364	1.0097	-0.0972	5.77E-07
3	rs17049612	8863809	G	T	0.1423	0.0028	0	0	0.1423	0.0028	0	0	1.0928	-0.3986	6.04E-07
3	rs112364629	39992223	G	A	0.002	0.0083	0	0.0515	0.002	0.0083	0	0.0515	0.6647	-0.4197	6.14E-07
16	chr16:50155511:I	50155511	AT	A	0.0671	0.0166	0.0035	0.0079	0.0671	0.0166	0.0035	0.0079	0.7381	-0.4602	6.17E-07
2	rs17576670	62817019	C	G	0.0061	0.0276	0	0.0554	0.0061	0.0276	0	0.0554	0.9446	-0.3445	6.29E-07
10	chr10:16496570:I	16496570	CA	C	0.1382	0.0608	0.0455	0.0396	0.1382	0.0608	0.0455	0.0396	0.6844	-0.2362	6.46E-07
2	rs62179977	62804567	C	A	0.0102	0.0359	0	0.0554	0.0102	0.0359	0	0.0554	0.9329	-0.3394	6.76E-07
10	rs72810761	22377958	G	A	0.1159	0.0193	0	0.0106	0.1159	0.0193	0	0.0106	0.994	-0.3118	6.83E-07
10	rs115824444	22378605	T	C	0.1159	0.0193	0	0.0106	0.1159	0.0193	0	0.0106	0.9936	-0.3116	6.87E-07
	rs7516677	171341836	G	A	0.6423	0.3343	0.4038	0.347	0.3577	0.3343	0.4038	0.347	1.0092	-0.0961	6.97E-07
4	rs72909131	83512841	T	A	0.1057	0.0055	0	0	0.1057	0.0055	0	0	0.8462	-0.5037	7.10E-07
4	rs6834068	4732282	G	A	1	0.9779	1	0.9749	0	0.0221	0	0.0251	0.8717	0.4358	7.18E-07
	rs12406999	171356376	T	C	0.2825	0.2983	0.4038	0.2995	0.2825	0.2983	0.4038	0.2995	0.9915	-0.0999	7.19E-07
10	rs72810747	22358812	G	A	0.1159	0.0193	0	0.0106	0.1159	0.0193	0	0.0106	0.9943	-0.3109	7.69E-07
2	rs745109	86841069	A	T	0.4472	0.0829	0.0017	0.1306	0.4472	0.0829	0.0017	0.1306	1.1305	-0.155	7.72E-07
10	rs72810756	22374070	C	T	0.1179	0.0193	0	0.0106	0.1179	0.0193	0	0.0106	0.9916	-0.3101	7.75E-07
