# Supplementary material for: Mercapturic Acids Derived from the Toxicants Acrolein and Crotonaldehyde in the Urine of Cigarette Smokers from Five Ethnic Groups with Differing Risks for Lung Cancer
Source: PLoS One. 2015 Jun 8;10(6):e0124841. doi: 10.1371/journal.pone.0124841 (PMC4460074; doi:10.1371/journal.pone.0124841)
Supplement: S4 Table — (CSV) [file pone.0124841.s004.csv]

Supplemental Table 4: Top 100 Associations for 3-HPMA in African Americans
CHR	BP	SNP	A1	A2	afr_aaf	amr_aaf	asn_aaf	eur_aaf	afr_maf	amr_maf	asn_maf	eur_maf	INFO	BETA	P
18	48016887	rs77990856	T	A	0	0.0166	0	0.0237	0	0.0166	0	0.0237	0.862	-1.9734	5.07E-11
17	77305203	rs79211555	C	T	0.002	0.0249	0.0857	0.0053	0.002	0.0249	0.0857	0.0053	0.8837	-1.6521	3.39E-08
4	29170165	rs139214349	A	C	0.0224	0.0276	0.0629	0.0172	0.0224	0.0276	0.0629	0.0172	0.9018	-1.3527	5.63E-08
11	76267477	rs55904328	G	A	0.122	0.1768	0.1451	0.3087	0.122	0.1768	0.1451	0.3087	0.9302	-0.4203	5.99E-08
9	118964955	rs1003858	G	C	0.0427	0.0083	0.1084	0.0026	0.0427	0.0083	0.1084	0.0026	0.9386	-1.5177	2.48E-07
2	232743803	rs6714205	G	A	0.3211	0.2873	0.1119	0.3865	0.3211	0.2873	0.1119	0.3865	0.8825	-0.3626	2.48E-07
8	40983185	rs77924284	G	T	0.0996	0.0331	0.0664	0.0528	0.0996	0.0331	0.0664	0.0528	0.9412	-0.5406	2.64E-07
9	73840918	rs2309891	C	G	0.189	0.4724	0.4825	0.4195	0.189	0.4724	0.4825	0.4195	0.9587	-0.3754	2.68E-07
7	51711436	chr7:51711436:D	TTC	T	0.0081	0.1243	0.0664	0.0923	0.0081	0.1243	0.0664	0.0923	1.077	-1.2956	2.79E-07
11	76267331	rs56159348	T	G	0.1423	0.1878	0.1626	0.314	0.1423	0.1878	0.1626	0.314	0.9426	-0.3831	2.93E-07
2	61743275	chr2:61743275:D	AC	A	0.9898	0.8646	0.9633	0.8786	0.0102	0.1354	0.0367	0.1214	0.752	-0.8371	3.33E-07
9	73831949	rs4745071	C	T	0.2134	0.4917	0.4965	0.4459	0.2134	0.4917	0.4965	0.4459	1.0055	-0.3508	3.57E-07
5	57523478	rs55966191	A	T	0.0203	0.0608	0.1888	0.0686	0.0203	0.0608	0.1888	0.0686	0.875	-1.042	4.87E-07
7	51704391	rs35493220	C	T	0.0102	0.1215	0.0682	0.091	0.0102	0.1215	0.0682	0.091	0.9643	-1.1798	5.54E-07
4	168372433	rs191069440	T	C	0.0447	0.0193	0.0385	0.0092	0.0447	0.0193	0.0385	0.0092	0.6184	-0.9699	5.81E-07
9	73840719	rs7029110	C	T	0.1992	0.4972	0.4965	0.4446	0.1992	0.4972	0.4965	0.4446	0.9998	-0.3474	7.05E-07
20	55855793	rs78404372	G	C	0.0102	0.1492	0.0017	0.1438	0.0102	0.1492	0.0017	0.1438	0.8387	-0.8275	7.06E-07
3	197265434	rs11919456	A	G	0.4167	0.2735	0.0909	0.2718	0.4167	0.2735	0.0909	0.2718	0.9454	-0.3125	7.22E-07
2	101347301	rs182466621	G	A	0	0.0359	0	0.0369	0	0.0359	0	0.0369	0.9337	-1.3747	7.77E-07
9	73838950	rs1604854	T	A	0.1992	0.4945	0.4965	0.4472	0.1992	0.4945	0.4965	0.4472	1.0029	-0.3441	8.17E-07
9	73840227	rs2134859	C	A	0.2012	0.4945	0.493	0.4472	0.2012	0.4945	0.493	0.4472	0.9987	-0.3448	8.23E-07
9	73836770	rs4745074	G	A	0.1992	0.4945	0.5	0.4472	0.1992	0.4945	0.5	0.4472	1.0064	-0.3428	8.47E-07
9	73835689	rs10780998	A	G	0.1992	0.4972	0.4965	0.4472	0.1992	0.4972	0.4965	0.4472	1.0077	-0.3424	8.47E-07
9	73836535	rs6560191	T	C	0.1992	0.4945	0.4965	0.4472	0.1992	0.4945	0.4965	0.4472	1.0067	-0.3426	8.50E-07
9	73840264	chr9:73840264:D	AG	A	0.1911	0.4972	0.4895	0.4472	0.1911	0.4972	0.4895	0.4472	1.0055	-0.346	8.58E-07
9	73841050	chr9:73841050:D	ATAT	A	0.1951	0.4917	0.4948	0.442	0.1951	0.4917	0.4948	0.442	0.9961	-0.3451	8.81E-07
9	73835135	rs7049121	C	G	0.1992	0.4945	0.4965	0.4472	0.1992	0.4945	0.4965	0.4472	1.0094	-0.3414	8.90E-07
9	73832486	rs12346443	G	A	0.1992	0.4945	0.4965	0.4485	0.1992	0.4945	0.4965	0.4485	1.0118	-0.3407	9.03E-07
9	73834004	rs4745073	C	T	0.1992	0.4972	0.4965	0.4485	0.1992	0.4972	0.4965	0.4485	1.0118	-0.3407	9.03E-07
11	21708587	rs34402840	G	A	0	0.0193	0	0.0383	0	0.0193	0	0.0383	0.809	-1.5785	9.24E-07
9	28024194	rs72724928	A	C	0.0041	0.047	0	0.0646	0.0041	0.047	0	0.0646	0.9078	-1.5217	9.29E-07
10	94564611	rs117582141	T	C	0.002	0.0359	0	0.0435	0.002	0.0359	0	0.0435	0.8452	-1.4321	1.06E-06
5	57506858	rs36060483	T	C	0.0102	0.0359	0.1801	0.0541	0.0102	0.0359	0.1801	0.0541	0.7255	-1.3685	1.07E-06
22	18886814	rs144073979	G	A	0.0447	0.0967	0.0402	0.0726	0.0447	0.0967	0.0402	0.0726	0.8574	-0.8925	1.40E-06
12	118062074	rs144850704	C	T	0.0305	0.0773	0.0192	0.0963	0.0305	0.0773	0.0192	0.0963	0.9749	-0.7013	1.42E-06
9	73841049	chr9:73841049:D	AAT	A	0.1606	0.4309	0.4196	0.3892	0.1606	0.4309	0.4196	0.3892	0.9482	-0.3757	1.50E-06
9	73832360	rs7849553	A	C	0.1992	0.489	0.4913	0.442	0.1992	0.489	0.4913	0.442	1.0126	-0.3348	1.52E-06
18	2507425	rs4797996	G	T	0.5528	0.5552	0.7465	0.6306	0.4472	0.4448	0.2535	0.3694	0.8995	0.3058	1.61E-06
8	134640088	rs2945731	A	G	0.0102	0.0387	0	0.0699	0.0102	0.0387	0	0.0699	0.951	-1.2332	1.76E-06
5	57462030	rs72753384	C	T	0.0041	0.0083	0	0.029	0.0041	0.0083	0	0.029	0.7928	-1.5068	1.92E-06
17	42171704	chr17:42171704:D	AC	A	0.1829	0.0249	0.035	0.0303	0.1829	0.0249	0.035	0.0303	0.8657	-0.4178	1.95E-06
5	128523885	rs35757618	A	G	0.002	0.0193	0	0.0501	0.002	0.0193	0	0.0501	0.903	-1.1564	1.96E-06
5	49620550	rs72749828	C	T	0.0163	0.0773	0.0017	0.1082	0.0163	0.0773	0.0017	0.1082	0.6657	-0.8801	2.09E-06
11	21956958	rs111561475	G	T	0.0081	0.0166	0	0.0198	0.0081	0.0166	0	0.0198	0.8723	-1.3324	2.09E-06
12	118058995	rs77164738	T	C	0.0305	0.0746	0.0192	0.1003	0.0305	0.0746	0.0192	0.1003	0.9732	-0.6896	2.25E-06
6	19236109	rs6931743	G	A	0.0203	0.0414	0	0.0251	0.0203	0.0414	0	0.0251	0.8849	-0.9262	2.37E-06
8	134643376	chr8:134643376:D	TG	T	0.0102	0.0414	0	0.0699	0.0102	0.0414	0	0.0699	0.9363	-1.2319	2.47E-06
8	134643735	chr8:134643735:D	AT	A	0.0081	0.0387	0	0.0686	0.0081	0.0387	0	0.0686	0.9292	-1.2321	2.61E-06
2	239839784	rs144363312	T	G	0.0122	0.0304	0.0035	0	0.0122	0.0304	0.0035	0	0.6626	-1.5622	2.62E-06
4	186272721	rs61731371	A	G	0.0061	0.0138	0.0699	0.0462	0.0061	0.0138	0.0699	0.0462	0.8145	-1.4609	3.07E-06
3	151143844	rs73869064	A	G	0.1911	0.0138	0	0.0013	0.1911	0.0138	0	0.0013	0.9504	-0.3879	3.17E-06
3	166078337	chr3:166078337:D	CAT	C	0.1545	0.0055	0	0	0.1545	0.0055	0	0	1.0026	-0.3981	3.54E-06
3	70260009	chr3:70260009:D	CAG	C	0.0163	0.0718	0.1206	0.0422	0.0163	0.0718	0.1206	0.0422	0.9474	-0.9617	3.58E-06
3	70259702	rs17006842	C	T	0.0163	0.0718	0.1206	0.0422	0.0163	0.0718	0.1206	0.0422	0.9474	-0.9617	3.58E-06
9	73833335	rs72733842	T	C	0.187	0.4613	0.4703	0.4195	0.187	0.4613	0.4703	0.4195	0.9895	-0.3334	3.99E-06
9	73868542	rs13287797	A	G	0.2012	0.4945	0.4965	0.434	0.2012	0.4945	0.4965	0.434	0.9661	-0.3299	4.11E-06
3	197262232	rs4473573	G	A	0.1016	0.0718	0	0.095	0.1016	0.0718	0	0.095	1.0263	-0.4765	4.18E-06
2	31692142	chr2:31692142:D	TTTG	T	0.0041	0.0249	0.0594	0.0053	0.0041	0.0249	0.0594	0.0053	0.7581	-1.2736	4.35E-06
16	72225187	rs16970670	A	T	0.0061	0.0856	0.278	0.0541	0.0061	0.0856	0.278	0.0541	0.9291	-1.0285	4.44E-06
6	133608668	rs454953	A	G	0.5955	0.3204	0.1906	0.3918	0.4045	0.3204	0.1906	0.3918	0.9435	-0.2799	4.45E-06
4	65222242	rs7698280	C	T	0.2988	0.3149	0.1119	0.2309	0.2988	0.3149	0.1119	0.2309	0.8822	-0.3344	4.72E-06
6	159331260	rs78995442	C	T	0.0386	0.0138	0.1853	0.0066	0.0386	0.0138	0.1853	0.0066	0.9373	-0.6532	4.72E-06
9	73833336	rs10868986	G	A	0.187	0.4641	0.4703	0.4195	0.187	0.4641	0.4703	0.4195	0.9973	-0.3294	4.91E-06
9	73866820	rs1580911	G	C	0.2012	0.4945	0.4965	0.4472	0.2012	0.4945	0.4965	0.4472	0.9669	-0.3269	5.05E-06
13	24421776	rs76248362	G	C	0.0041	0.0663	0	0.0567	0.0041	0.0663	0	0.0567	0.9362	-1.3521	5.12E-06
13	24425123	rs74793814	G	T	0.0041	0.0663	0	0.0567	0.0041	0.0663	0	0.0567	0.9336	-1.3517	5.16E-06
2	61472632	rs4671400	A	G	0.002	0.1022	0	0.091	0.002	0.1022	0	0.091	0.9697	0.805	5.19E-06
14	24504121	rs140436982	G	A	0	0.0442	0.0017	0.0409	0	0.0442	0.0017	0.0409	0.8148	-1.4246	5.24E-06
8	10686537	rs35660623	C	T	0.0813	0.0912	0	0.0541	0.0813	0.0912	0	0.0541	0.9977	-0.5385	5.33E-06
20	8275645	rs62195918	A	G	0.2459	0.0801	0.1713	0.0844	0.2459	0.0801	0.1713	0.0844	0.9769	-0.3458	5.35E-06
9	73860217	rs7034708	G	A	0.2033	0.4917	0.4948	0.4459	0.2033	0.4917	0.4948	0.4459	0.9579	-0.3305	5.37E-06
19	57802911	rs36032958	G	A	0.0041	0.0525	0	0.0831	0.0041	0.0525	0	0.0831	0.6982	-1.1962	5.38E-06
7	29456280	rs79489058	C	T	0.0041	0.0249	0	0.0172	0.0041	0.0249	0	0.0172	0.7971	-1.3914	5.39E-06
13	24427175	rs79173074	G	A	0.0041	0.0635	0	0.0567	0.0041	0.0635	0	0.0567	0.9185	-1.3485	5.43E-06
16	72177975	rs72787084	G	T	0.0061	0.0331	0.1241	0.0435	0.0061	0.0331	0.1241	0.0435	0.9288	-1.1086	5.45E-06
6	74139378	rs311671	C	T	0.1037	0.221	0.1224	0.314	0.1037	0.221	0.1224	0.314	0.5874	-0.493	5.47E-06
11	76248630	rs61894547	C	T	0.0081	0.0193	0	0.0435	0.0081	0.0193	0	0.0435	1.1768	1.1789	5.71E-06
9	73860973	rs7024634	A	G	0.2012	0.4945	0.4965	0.4472	0.2012	0.4945	0.4965	0.4472	0.9688	-0.3248	5.74E-06
4	177218253	rs183073101	T	G	0.0427	0.0414	0.0385	0.0396	0.0427	0.0414	0.0385	0.0396	0.6055	-0.8703	5.89E-06
16	50155511	chr16:50155511:I	A	AT	0.0671	0.0166	0.0035	0.0079	0.0671	0.0166	0.0035	0.0079	0.7943	-0.6559	5.90E-06
17	35889531	rs763512	G	A	0.0996	0.2155	0.5892	0.2691	0.0996	0.2155	0.4108	0.2691	1.0445	0.3996	5.91E-06
7	147616793	rs146883444	G	A	0.0081	0.0359	0.0105	0.0356	0.0081	0.0359	0.0105	0.0356	0.6335	-1.4347	6.30E-06
15	87757778	rs75676075	G	A	0.0467	0.116	0.1364	0.1055	0.0467	0.116	0.1364	0.1055	0.8971	-0.5371	6.60E-06
12	114804580	rs3782464	A	C	0.1626	0.2376	0.4108	0.3325	0.1626	0.2376	0.4108	0.3325	0.8889	0.3457	6.69E-06
10	24357791	rs75984653	G	C	0.002	0.011	0	0.033	0.002	0.011	0	0.033	0.933	-1.2881	6.77E-06
4	78346377	rs7669806	A	G	0.0874	0.011	0	0	0.0874	0.011	0	0	1.0302	-0.4845	6.88E-06
3	151152492	rs73159941	T	C	0.2093	0.1243	0	0.1728	0.2093	0.1243	0	0.1728	0.9083	-0.3683	6.92E-06
7	102407222	chr7:102407222:I	G	GT	0.0183	0.058	0.0507	0.0026	0.0183	0.058	0.0507	0.0026	0.5117	-1.7847	7.03E-06
17	10112158	rs28452431	C	T	0.1504	0.1961	0.2168	0.0937	0.1504	0.1961	0.2168	0.0937	1.0549	-0.352	7.17E-06
10	24348346	rs7094558	T	G	0.002	0.011	0	0.0277	0.002	0.011	0	0.0277	0.9343	-1.2817	7.19E-06
20	39584711	rs115299670	G	A	0.0793	0.1188	0.0245	0.0963	0.0793	0.1188	0.0245	0.0963	0.8313	-0.5975	7.20E-06
4	37182646	rs7678296	T	C	0.1423	0.1381	0.3357	0.0528	0.1423	0.1381	0.3357	0.0528	1.0815	-0.4535	7.28E-06
2	224062445	rs79351035	G	A	0.0122	0.0387	0	0.0449	0.0122	0.0387	0	0.0449	0.9158	-0.8247	7.33E-06
17	80524184	rs78461346	G	A	0.002	0.0387	0.0105	0.0554	0.002	0.0387	0.0105	0.0554	0.7872	-1.2145	7.57E-06
10	61664195	rs77329626	T	G	0	0.0083	0	0.0356	0	0.0083	0	0.0356	0.8265	-1.4476	7.63E-06
18	10592713	rs8098600	C	T	0.189	0.2348	0.2483	0.1438	0.189	0.2348	0.2483	0.1438	0.8123	-0.3827	7.63E-06
10	87485417	rs10159528	T	C	0.8618	0.5525	0.4178	0.6082	0.1382	0.4475	0.4178	0.3918	0.8731	0.3793	7.76E-06
12	13536146	rs78791096	G	A	0.0589	0.0663	0.3864	0.1464	0.0589	0.0663	0.3864	0.1464	0.8448	0.5516	8.19E-06
16	72205671	rs72791114	T	C	0.0061	0.0249	0.1276	0.0528	0.0061	0.0249	0.1276	0.0528	0.9564	-1.0778	8.19E-06
10	24336633	rs11594456	G	T	0.002	0.011	0	0.033	0.002	0.011	0	0.033	0.9168	-1.2538	8.44E-06
