# Supplementary material for: Mercapturic Acids Derived from the Toxicants Acrolein and Crotonaldehyde in the Urine of Cigarette Smokers from Five Ethnic Groups with Differing Risks for Lung Cancer
Source: PLoS One. 2015 Jun 8;10(6):e0124841. doi: 10.1371/journal.pone.0124841 (PMC4460074; doi:10.1371/journal.pone.0124841)
Supplement: S5 Table — (CSV) [file pone.0124841.s005.csv]

Supplemental Table 5: Top 100 Associations for 3-HPMA among Whites
CHR	BP	SNP	A1	A2	afr_aaf	amr_aaf	asn_aaf	eur_aaf	afr_maf	amr_maf	asn_maf	eur_maf	INFO	BETA	SE	P
9	10060843	rs10958852	C	T	0.1931	0.0221	0.0315	0.0211	0.1931	0.0221	0.0315	0.0211	0.7671	-0.8906	0.1716	3.27E-07
11	88174968	rs11019935	C	A	0.002	0.0387	0.2168	0.0185	0.002	0.0387	0.2168	0.0185	0.8041	-0.8885	0.1715	3.42E-07
22	21321790	rs73164810	A	G	0.0061	0.1215	0.1049	0.0897	0.0061	0.1215	0.1049	0.0897	0.8029	0.4181	0.0831	7.31E-07
5	148808777	chr5:148808777:I	C	CA	0.2419	0.0276	0.007	0.0211	0.2419	0.0276	0.007	0.0211	0.7824	-0.7077	0.1415	8.39E-07
7	40361834	rs3857747	G	C	0.7175	0.6906	0.9965	0.6478	0.2825	0.3094	0.0035	0.3522	0.9807	0.2401	0.0484	1.02E-06
7	40363150	rs4286851	C	T	0.7398	0.6906	0.9965	0.6478	0.2602	0.3094	0.0035	0.3522	0.9957	0.2358	0.0482	1.44E-06
18	46683754	rs72923818	A	C	0.0081	0.0359	0	0.0805	0.0081	0.0359	0	0.0805	0.8295	0.4612	0.0944	1.47E-06
5	170897208	rs3097847	G	A	0.1179	0.0249	0	0.0488	0.1179	0.0249	0	0.0488	0.905	-0.4669	0.0957	1.51E-06
7	40363735	rs4723951	C	T	0.7378	0.6851	0.9965	0.6451	0.2622	0.3149	0.0035	0.3549	1.0055	0.2327	0.0481	1.81E-06
7	40475548	chr7:40475548:I	T	TC	0.0386	0.2403	0.0017	0.3179	0.0386	0.2403	0.0017	0.3179	0.8936	-0.2626	0.0543	1.83E-06
16	53376459	rs2080364	G	A	0.6057	0.5801	0.5385	0.5435	0.3943	0.4199	0.4615	0.4565	0.6926	0.2572	0.0532	1.89E-06
11	4824628	rs61880854	G	A	0	0.0055	0	0.0343	0	0.0055	0	0.0343	0.9698	0.5821	0.1213	2.22E-06
12	6115724	rs2532859	A	G	0.3272	0.3591	0.3724	0.2032	0.3272	0.3591	0.3724	0.2032	0.8628	-0.2726	0.0569	2.28E-06
20	54191219	rs73625555	C	T	0.0041	0.1133	0.0804	0	0.0041	0.1133	0.0804	0	0.6637	-1.0117	0.2111	2.29E-06
7	40364316	rs11767708	A	G	0.7358	0.6906	0.9965	0.6478	0.2642	0.3094	0.0035	0.3522	1.0178	0.2294	0.0479	2.32E-06
5	75349502	rs117041666	A	G	0	0	0.0105	0.0026	0	0	0.0105	0.0026	0.8361	-1.1009	0.2302	2.39E-06
7	40364425	rs11764628	T	A	0.7398	0.6906	0.9948	0.6464	0.2602	0.3094	0.0052	0.3536	1.0202	0.2286	0.0479	2.45E-06
7	40386344	rs11772072	G	A	0.8089	0.6989	1	0.6478	0.1911	0.3011	0	0.3522	1.0204	0.2286	0.0479	2.46E-06
7	40366686	rs12669999	T	C	0.7378	0.6878	1	0.6478	0.2622	0.3122	0	0.3522	1.0204	0.2286	0.0479	2.46E-06
7	40364609	rs10227645	G	C	0.7398	0.6878	0.9965	0.6464	0.2602	0.3122	0.0035	0.3536	1.0211	0.2285	0.0478	2.47E-06
7	40364588	rs10256660	A	G	0.7398	0.6906	0.9965	0.6464	0.2602	0.3094	0.0035	0.3536	1.0211	0.2285	0.0478	2.47E-06
7	40368882	rs17171685	T	C	0.7236	0.6878	1	0.6478	0.2764	0.3122	0	0.3522	1.0211	0.2285	0.0478	2.47E-06
7	40367897	rs4332041	T	A	0.7337	0.6906	1	0.6478	0.2663	0.3094	0	0.3522	1.0211	0.2285	0.0478	2.47E-06
7	40381031	rs4613890	A	C	0.8089	0.7017	1	0.6478	0.1911	0.2983	0	0.3522	1.0211	0.2285	0.0478	2.47E-06
7	40364145	rs34058459	A	G	0.7276	0.6906	0.9843	0.6478	0.2724	0.3094	0.0157	0.3522	1.0124	0.229	0.048	2.51E-06
5	75369330	chr5:75369330:I	A	ATGTG	0.1524	0.0304	0	0.004	0.1524	0.0304	0	0.004	0.8474	-1.0364	0.2173	2.55E-06
7	40386172	rs11771964	C	A	0.811	0.7017	1	0.6451	0.189	0.2983	0	0.3549	1.0137	0.2286	0.048	2.58E-06
3	5034814	rs78745845	T	A	0.0589	0.0166	0	0.0185	0.0589	0.0166	0	0.0185	0.9321	-1.0382	0.2186	2.80E-06
7	128346539	chr7:128346539:D	ATC	A	0.0102	0.0166	0.0315	0.0145	0.0102	0.0166	0.0315	0.0145	0.5516	-1.2869	0.271	2.81E-06
8	12892858	rs113367091	G	T	0.0976	0.0193	0.0052	0.0277	0.0976	0.0193	0.0052	0.0277	0.5922	-0.8257	0.1739	2.82E-06
3	49513319	rs142316462	A	G	0	0.0083	0	0.0264	0	0.0083	0	0.0264	0.8933	0.6756	0.1426	2.93E-06
7	40388695	rs10261478	G	A	0.0244	0.2873	0	0.3522	0.0244	0.2873	0	0.3522	1.0167	-0.2272	0.0481	3.12E-06
7	40365511	chr7:40365511:D	TG	T	0.7358	0.6851	0.993	0.6306	0.2642	0.3149	0.007	0.3694	0.9869	0.2275	0.0481	3.12E-06
3	49562219	rs73074821	C	G	0	0.0193	0	0.0409	0	0.0193	0	0.0409	0.8816	0.5801	0.1229	3.23E-06
3	49559370	rs144275801	C	T	0	0.0083	0	0.0251	0	0.0083	0	0.0251	0.8875	0.6769	0.1435	3.24E-06
7	77682890	rs3807766	C	T	0.187	0.489	0.6399	0.4393	0.187	0.489	0.3601	0.4393	0.9931	-0.2122	0.0452	3.54E-06
18	31441920	rs142429341	C	T	0.0915	0.1492	0.0017	0.1227	0.0915	0.1492	0.0017	0.1227	0.9014	-0.3124	0.0665	3.59E-06
7	40371202	chr7:40371202:I	C	CTGT	0.7337	0.6851	1	0.6306	0.2663	0.3149	0	0.3694	0.9844	0.2258	0.0481	3.62E-06
3	5049554	rs112561586	C	T	0.0467	0.0221	0.0017	0.0198	0.0467	0.0221	0.0017	0.0198	0.8597	-0.9955	0.2123	3.70E-06
3	106294462	rs79757846	A	G	0	0.0497	0.0017	0.0251	0	0.0497	0.0017	0.0251	0.6512	-0.9748	0.2082	3.85E-06
2	132959989	chr2:132959989:I	G	GAC	0.5102	0.174	0.1259	0.0686	0.4898	0.174	0.1259	0.0686	0.3788	-0.6031	0.1289	3.88E-06
20	56423392	chr20:56423392:D	TC	T	0.9715	0.9724	0.9965	0.9828	0.0285	0.0276	0.0035	0.0172	0.4977	1.1359	0.2434	4.10E-06
21	19637578	chr21:19637578:D	GTA	G	0.128	0.1133	0.0122	0.0871	0.128	0.1133	0.0122	0.0871	0.8025	0.3771	0.0808	4.12E-06
5	94519873	rs75927821	A	G	0.002	0.1022	0.0052	0.1359	0.002	0.1022	0.0052	0.1359	0.9019	-0.3466	0.0743	4.14E-06
10	30576938	rs12220014	G	A	0.1077	0.1436	0.3986	0.0185	0.1077	0.1436	0.3986	0.0185	0.9784	-0.6201	0.133	4.20E-06
18	31441937	rs150739005	A	C	0.2114	0.163	0.0017	0.1227	0.2114	0.163	0.0017	0.1227	0.9122	-0.3057	0.0656	4.21E-06
10	30577213	rs57910755	A	G	0.0854	0.1381	0.3986	0.0185	0.0854	0.1381	0.3986	0.0185	0.9788	-0.6201	0.133	4.22E-06
10	30577618	rs56657494	A	G	0.1077	0.1436	0.3969	0.0185	0.1077	0.1436	0.3969	0.0185	0.9798	-0.62	0.1331	4.27E-06
10	30577678	rs57300261	T	C	0.1077	0.1436	0.3986	0.0185	0.1077	0.1436	0.3986	0.0185	0.9798	-0.62	0.1331	4.27E-06
7	131818097	rs182006024	G	T	0.0427	0.0138	0.0367	0.0356	0.0427	0.0138	0.0367	0.0356	0.6846	0.6284	0.1349	4.28E-06
10	30580193	rs3781122	G	A	0.0935	0.1409	0.3986	0.0185	0.0935	0.1409	0.3986	0.0185	0.9855	-0.6195	0.1334	4.56E-06
10	30582897	rs2369592	G	T	0.0935	0.1409	0.3951	0.0185	0.0935	0.1409	0.3951	0.0185	0.9952	-0.6197	0.1336	4.66E-06
12	6115150	chr12:6115150:D	CAA	C	0.128	0.3149	0.3724	0.2032	0.128	0.3149	0.3724	0.2032	0.8934	-0.2607	0.0562	4.69E-06
17	8788751	rs114619297	T	C	0.124	0.0387	0.007	0.0132	0.124	0.0387	0.007	0.0132	0.524	-1.3777	0.2973	4.77E-06
10	30580476	chr10:30580476:D	CAT	C	0.1118	0.1436	0.3811	0.0211	0.1118	0.1436	0.3811	0.0211	0.9559	-0.6167	0.1331	4.78E-06
18	14010931	rs71363185	T	C	0.6768	0.8425	0.9056	0.8879	0.3232	0.1575	0.0944	0.1121	0.6244	-0.3871	0.0836	4.80E-06
2	178955022	rs145244554	A	T	0.0142	0.0193	0	0.0119	0.0142	0.0193	0	0.0119	0.8812	0.6734	0.1455	4.89E-06
3	48840089	chr3:48840089:I	T	TCA	0	0.011	0	0.0277	0	0.011	0	0.0277	0.9262	0.5889	0.1274	5.04E-06
7	40481812	rs2329775	A	C	0.3516	0.3232	0.0035	0.3799	0.3516	0.3232	0.0035	0.3799	0.9753	-0.2225	0.0481	5.05E-06
10	30583746	rs11527611	C	T	0.0935	0.1409	0.3951	0.0185	0.0935	0.1409	0.3951	0.0185	1.0017	-0.6174	0.1336	5.07E-06
7	40451459	rs4723961	G	A	0.7378	0.6934	1	0.6214	0.2622	0.3066	0	0.3786	1.0385	0.2162	0.0468	5.14E-06
7	40453414	rs4723962	T	A	0.7419	0.6934	1	0.6214	0.2581	0.3066	0	0.3786	1.0385	0.2162	0.0468	5.14E-06
10	30584715	rs11527612	G	A	0.0935	0.1409	0.3934	0.0185	0.0935	0.1409	0.3934	0.0185	1.0061	-0.6162	0.1336	5.26E-06
10	30584785	rs11527613	C	T	0.0935	0.1409	0.3934	0.0185	0.0935	0.1409	0.3934	0.0185	1.0061	-0.6162	0.1336	5.26E-06
22	21321954	rs77443098	C	T	0.0061	0.0442	0.0017	0.0792	0.0061	0.0442	0.0017	0.0792	0.8794	0.4322	0.094	5.68E-06
7	40387459	rs4360204	T	C	0.0244	0.2928	0	0.3522	0.0244	0.2928	0	0.3522	1.0043	-0.2213	0.0483	6.09E-06
2	195151205	rs150734725	G	A	0.0041	0.0193	0.1503	0.0053	0.0041	0.0193	0.1503	0.0053	0.5094	-1.4012	0.3065	6.36E-06
16	66583705	rs3743714	T	C	0.2967	0.1796	0.1294	0.0739	0.2967	0.1796	0.1294	0.0739	0.7271	-0.4757	0.1042	6.51E-06
7	40450567	rs4534056	A	C	0.7317	0.6934	0.9965	0.624	0.2683	0.3066	0.0035	0.376	1.0495	0.2134	0.0468	6.60E-06
7	40477360	rs7803105	G	A	0.2622	0.3066	0.0052	0.3747	0.2622	0.3066	0.0052	0.3747	1.0495	-0.2134	0.0468	6.60E-06
7	40452861	rs8180744	T	A	0.7419	0.6961	1	0.6253	0.2581	0.3039	0	0.3747	1.0492	0.2134	0.0468	6.61E-06
9	87380673	rs77362122	G	A	0.0061	0.0359	0	0.0501	0.0061	0.0359	0	0.0501	0.9284	0.4737	0.1038	6.62E-06
8	87126759	rs183497284	C	T	0.0224	0.0276	0.014	0.0092	0.0224	0.0276	0.014	0.0092	0.4795	1.3425	0.2943	6.67E-06
6	140448847	rs75402058	G	A	0.1301	0.0304	0.035	0.0198	0.1301	0.0304	0.035	0.0198	0.5982	-0.9986	0.2194	6.99E-06
17	26689641	rs756766	A	G	0.9919	0.9586	0.9983	0.9697	0.0081	0.0414	0.0017	0.0303	1.0203	-0.5607	0.1234	7.25E-06
7	40401647	rs4257934	T	C	0.8069	0.6989	1	0.628	0.1931	0.3011	0	0.372	1.0203	0.2155	0.0475	7.29E-06
7	40401376	rs6462979	G	A	0.8069	0.6989	1	0.628	0.1931	0.3011	0	0.372	1.0203	0.2155	0.0475	7.29E-06
7	81954793	chr7:81954793:D	TATA	T	0.0549	0.1188	0.0787	0.157	0.0549	0.1188	0.0787	0.157	0.9113	-0.2976	0.0656	7.35E-06
5	116703030	rs10070219	T	A	0.1524	0.0746	0.0157	0.0989	0.1524	0.0746	0.0157	0.0989	1.0474	-0.3481	0.0767	7.38E-06
5	116702196	rs10060281	G	C	0.1606	0.0746	0.0157	0.0989	0.1606	0.0746	0.0157	0.0989	1.047	-0.3479	0.0767	7.46E-06
5	116700257	rs10055981	G	A	0.1606	0.0746	0.0157	0.0989	0.1606	0.0746	0.0157	0.0989	1.0459	-0.3482	0.0768	7.48E-06
5	116700403	rs10055989	C	T	0.1606	0.0746	0.0157	0.0989	0.1606	0.0746	0.0157	0.0989	1.0459	-0.3482	0.0768	7.48E-06
5	116700613	rs10071156	A	C	0.1606	0.0746	0.0157	0.0989	0.1606	0.0746	0.0157	0.0989	1.0459	-0.3482	0.0768	7.48E-06
5	116701042	rs10072878	A	C	0.1606	0.0801	0.0157	0.0989	0.1606	0.0801	0.0157	0.0989	1.0459	-0.3482	0.0768	7.48E-06
5	116699984	rs10069333	A	T	0.0854	0.0718	0	0.0989	0.0854	0.0718	0	0.0989	1.0449	-0.3484	0.0768	7.48E-06
5	116698736	chr5:116698736:I	G	GAT	0.1646	0.0746	0.0157	0.0989	0.1646	0.0746	0.0157	0.0989	1.0456	-0.348	0.0768	7.56E-06
5	116698734	rs10478352	A	G	0.1606	0.0746	0.0157	0.0989	0.1606	0.0746	0.0157	0.0989	1.0456	-0.348	0.0768	7.56E-06
5	116698777	rs10478354	T	A	0.1606	0.0746	0.0157	0.0989	0.1606	0.0746	0.0157	0.0989	1.0456	-0.348	0.0768	7.56E-06
5	116699055	rs10478355	C	A	0.1606	0.0773	0.0157	0.0989	0.1606	0.0773	0.0157	0.0989	1.0456	-0.348	0.0768	7.56E-06
5	116699215	rs10478356	G	A	0.1606	0.0746	0.0157	0.0989	0.1606	0.0746	0.0157	0.0989	1.0456	-0.348	0.0768	7.56E-06
5	116699579	rs62380416	C	A	0.1606	0.0746	0.0175	0.0989	0.1606	0.0746	0.0175	0.0989	1.0456	-0.348	0.0768	7.56E-06
5	116698050	rs62380412	T	C	0.1606	0.0746	0.0157	0.0989	0.1606	0.0746	0.0157	0.0989	1.0445	-0.3482	0.0768	7.57E-06
5	116698252	rs62380414	C	T	0.1606	0.0746	0.0157	0.0989	0.1606	0.0746	0.0157	0.0989	1.0445	-0.3482	0.0768	7.57E-06
5	116697638	rs9327037	C	T	0.1524	0.0746	0.0157	0.0989	0.1524	0.0746	0.0157	0.0989	1.0445	-0.3482	0.0768	7.57E-06
5	116699597	rs10036484	G	A	0.1606	0.0746	0.0157	0.0976	0.1606	0.0746	0.0157	0.0976	1.0454	-0.3479	0.0768	7.63E-06
5	116699738	rs62380417	C	G	0.1606	0.0746	0.0157	0.0976	0.1606	0.0746	0.0157	0.0976	1.0454	-0.3479	0.0768	7.63E-06
5	116699780	rs62380418	A	C	0.1667	0.0746	0.0157	0.0976	0.1667	0.0746	0.0157	0.0976	1.0454	-0.3479	0.0768	7.63E-06
5	116697272	rs10478351	C	A	0.1484	0.0746	0.0157	0.0989	0.1484	0.0746	0.0157	0.0989	1.0442	-0.3481	0.0768	7.66E-06
5	148808002	rs78823151	G	A	0.0467	0.0193	0.0017	0.0224	0.0467	0.0193	0.0017	0.0224	0.8909	-0.6201	0.137	7.84E-06
5	116693574	rs10035911	G	A	0.1484	0.0773	0.0157	0.1029	0.1484	0.0773	0.0157	0.1029	1.0403	-0.3485	0.077	7.85E-06
