# Supplementary material for: Mercapturic Acids Derived from the Toxicants Acrolein and Crotonaldehyde in the Urine of Cigarette Smokers from Five Ethnic Groups with Differing Risks for Lung Cancer
Source: PLoS One. 2015 Jun 8;10(6):e0124841. doi: 10.1371/journal.pone.0124841 (PMC4460074; doi:10.1371/journal.pone.0124841)
Supplement: S6 Table — (CSV) [file pone.0124841.s006.csv]

Supplemental Table 2: Top 100 Associations for 3-HPMA in Native Hawaiians
CHR	BP	SNP	A1	A2	afr_aaf	amr_aaf	asn_aaf	eur_aaf	afr_maf	amr_maf	asn_maf	eur_maf	INFO	BETA	P
6	140516968	rs76846186	A	G	0	0	0.0629	0	0	0	0.0629	0	0.6488	1.4779	1.50E-08
19	55161522	rs139806220	G	A	0	0.0359	0	0.0449	0	0.0359	0	0.0449	0.7199	1.187	5.33E-08
15	72107174	rs113441626	C	G	0	0	0.0664	0.0066	0	0	0.0664	0.0066	0.8158	1.3074	7.97E-08
6	140557373	rs117304963	A	T	0	0	0.0612	0	0	0	0.0612	0	0.7137	1.2928	8.68E-08
12	19521639	rs143970033	C	T	0.0325	0.0193	0.0157	0.0145	0.0325	0.0193	0.0157	0.0145	0.6866	1.0142	9.40E-08
5	136443247	rs79987496	C	A	0	0	0.0367	0	0	0	0.0367	0	0.7991	1.1521	1.52E-07
7	116939287	rs114167782	C	T	0.0163	0.0166	0	0.0396	0.0163	0.0166	0	0.0396	0.7704	1.2727	2.01E-07
6	140838474	rs146383502	G	A	0.0102	0	0.0664	0	0.0102	0	0.0664	0	0.7	1.2123	4.65E-07
13	79529666	chr13:79529666:I	C	CT	0.0407	0.0193	0.0157	0.0211	0.0407	0.0193	0.0157	0.0211	0.4647	1.2378	4.85E-07
17	9075744	rs144460277	C	T	0	0.0055	0.0297	0.0026	0	0.0055	0.0297	0.0026	0.7442	1.2032	5.95E-07
18	77328615	rs75000611	T	C	0.002	0.0497	0.0874	0	0.002	0.0497	0.0874	0	0.5078	0.995	7.03E-07
8	47052818	rs76794758	C	T	0	0.0249	0.0017	0.0501	0	0.0249	0.0017	0.0501	0.391	1.1364	7.73E-07
8	47033665	rs74651436	C	T	0	0.0249	0	0.0462	0	0.0249	0	0.0462	0.4718	1.0769	9.13E-07
8	47032962	rs78482071	G	A	0	0.0249	0	0.0435	0	0.0249	0	0.0435	0.4447	1.1403	9.40E-07
8	47064426	rs117383403	C	T	0	0.0249	0	0.0462	0	0.0249	0	0.0462	0.4553	1.1259	9.98E-07
8	46982266	rs74803871	C	T	0	0.0249	0	0.0462	0	0.0249	0	0.0462	0.4553	1.1259	9.98E-07
8	46947286	chr8:46947286:D	TA	T	0	0.0249	0	0.0449	0	0.0249	0	0.0449	0.4562	1.125	1.03E-06
8	46946626	rs77583023	G	A	0	0.0249	0	0.0449	0	0.0249	0	0.0449	0.4562	1.125	1.03E-06
8	46879499	rs183187228	C	T	0.0122	0.0249	0	0.0356	0.0122	0.0249	0	0.0356	0.4234	1.3232	1.23E-06
16	65661516	rs151011520	A	T	0	0	0.0245	0	0	0	0.0245	0	0.4407	1.5544	1.27E-06
19	55137007	rs116885313	T	A	0	0.0359	0	0.0528	0	0.0359	0	0.0528	0.6496	1.0553	1.29E-06
9	33995446	rs180850064	A	G	0.0589	0.0055	0.021	0.0092	0.0589	0.0055	0.021	0.0092	0.5721	1.3692	1.30E-06
13	100456512	rs75327846	A	G	0	0.0083	0.0385	0.0224	0	0.0083	0.0385	0.0224	0.8661	0.9315	1.34E-06
8	46851273	rs142585789	G	A	0	0.0166	0	0.0343	0	0.0166	0	0.0343	0.4517	1.2135	1.36E-06
5	177004075	chr5:177004075:D	AAG	A	0.0203	0.0028	0.028	0.0132	0.0203	0.0028	0.028	0.0132	0.5912	1.1557	1.39E-06
8	106455558	rs142507408	A	C	0.0081	0.011	0.014	0.0053	0.0081	0.011	0.014	0.0053	0.4211	1.6373	1.66E-06
7	116926413	rs117383093	C	T	0.0183	0.0166	0	0.0422	0.0183	0.0166	0	0.0422	0.8328	1.1321	1.70E-06
7	116939089	chr7:116939089:D	AG	A	0.0264	0.0193	0	0.0422	0.0264	0.0193	0	0.0422	0.8863	1.014	1.76E-06
4	122921045	rs17643636	C	A	0	0	0.0402	0	0	0	0.0402	0	0.6186	1.1347	1.83E-06
13	100459617	rs75176032	A	C	0	0.0083	0.0367	0.0224	0	0.0083	0.0367	0.0224	0.8611	0.9552	1.98E-06
4	43890440	rs148386737	C	T	0	0	0.028	0	0	0	0.028	0	0.6854	1.2238	2.14E-06
8	46904297	rs78970478	C	T	0.0102	0.0249	0	0.0369	0.0102	0.0249	0	0.0369	0.417	1.2648	2.29E-06
3	170003563	rs191153365	C	T	0.0041	0.0193	0.0402	0	0.0041	0.0193	0.0402	0	0.6462	1.2581	2.59E-06
3	170025535	rs117248675	C	G	0	0.0193	0.042	0	0	0.0193	0.042	0	0.6467	1.258	2.67E-06
8	47243611	rs117933211	C	T	0.0041	0.0221	0	0.0422	0.0041	0.0221	0	0.0422	0.4554	1.0044	2.83E-06
8	47406616	rs117044419	C	T	0	0.0304	0.0297	0.0673	0	0.0304	0.0297	0.0673	0.4962	0.7395	2.85E-06
7	1792396	rs76720445	T	C	0.002	0.0138	0.0245	0.0409	0.002	0.0138	0.0245	0.0409	0.5724	0.7911	2.90E-06
4	36441974	rs80127210	T	C	0	0	0.021	0	0	0	0.021	0	0.577	0.94	3.03E-06
12	118443870	rs146238395	G	A	0.002	0.0304	0	0.0449	0.002	0.0304	0	0.0449	0.776	1.1114	3.13E-06
8	142312452	chr8:142312452:I	T	TCAC	0.1362	0.011	0.0122	0.0079	0.1362	0.011	0.0122	0.0079	0.421	1.6159	3.18E-06
8	47232442	rs76228999	G	A	0	0.0276	0	0.0488	0	0.0276	0	0.0488	0.4789	0.9191	3.73E-06
8	47291765	rs75159108	G	A	0	0.0276	0.007	0.0541	0	0.0276	0.007	0.0541	0.5054	0.8534	3.82E-06
18	6894475	rs77741790	T	C	0	0	0.0455	0	0	0	0.0455	0	0.8887	-0.3788	3.98E-06
4	3962053	chr4:3962053:I	A	ATAAAG	0.6667	0.3232	0.5874	0.2388	0.3333	0.3232	0.4126	0.2388	0.5117	0.3005	4.04E-06
2	142019079	rs76263098	G	A	0	0	0.0245	0	0	0	0.0245	0	0.8281	1.1204	4.38E-06
2	142015246	rs77455689	G	A	0	0	0.0245	0	0	0	0.0245	0	0.8281	1.1204	4.38E-06
22	44471123	rs77206040	C	T	0	0.0304	0	0.0211	0	0.0304	0	0.0211	0.635	1.2408	4.41E-06
13	43291289	rs1323612	C	T	0.8618	0.9613	0.9371	0.9789	0.1382	0.0387	0.0629	0.0211	1.2332	-0.6004	4.54E-06
8	47426386	rs77817858	T	G	0	0.0304	0	0.0515	0	0.0304	0	0.0515	0.5069	0.8437	4.56E-06
14	96093847	rs115169421	G	A	0.0122	0	0.0455	0	0.0122	0	0.0455	0	1.0784	0.9626	4.57E-06
8	47473678	rs75851407	G	C	0	0.0304	0.0017	0.0488	0	0.0304	0.0017	0.0488	0.5041	0.8461	4.78E-06
12	43984228	rs77464658	C	A	0.0041	0.0028	0.042	0.0211	0.0041	0.0028	0.042	0.0211	0.6725	0.9525	4.90E-06
5	56843185	rs6895539	G	C	0.3049	0.0414	0.0647	0.0026	0.3049	0.0414	0.0647	0.0026	0.5225	0.805	5.11E-06
11	21046427	rs35295995	T	C	0	0.0304	0	0.0607	0	0.0304	0	0.0607	0.9404	0.8108	5.13E-06
19	20635291	rs117403524	T	C	0	0	0.0455	0	0	0	0.0455	0	0.5045	1.3757	5.34E-06
6	100505348	rs12209443	A	G	0.0041	0.0304	0.0017	0.091	0.0041	0.0304	0.0017	0.091	1.1118	0.6219	5.65E-06
14	96080408	rs116985616	C	T	0.0041	0	0.0437	0	0.0041	0	0.0437	0	1.1027	0.9518	5.66E-06
8	1299878	rs144606178	A	G	0.9431	0.9448	0.9895	0.8984	0.0569	0.0552	0.0105	0.1016	0.8911	-0.5584	5.67E-06
16	6034143	rs191076832	T	C	0.0793	0.0304	0.0385	0.0356	0.0793	0.0304	0.0385	0.0356	0.4368	1.1977	6.11E-06
11	23692427	rs117285774	T	C	0	0	0.0262	0	0	0	0.0262	0	0.2545	1.5042	6.21E-06
9	77407815	rs144773862	G	C	0	0	0.0175	0	0	0	0.0175	0	0.6845	1.1625	6.44E-06
3	44327148	rs184952719	G	A	0	0.0055	0.0297	0	0	0.0055	0.0297	0	0.4539	1.2616	6.65E-06
12	65144268	chr12:65144268:I	A	AT	0.3699	0.1906	0.0857	0.1939	0.3699	0.1906	0.0857	0.1939	0.7416	0.3549	6.97E-06
7	95624310	rs1988399	A	G	0.8415	0.6906	0.7185	0.6306	0.1585	0.3094	0.2815	0.3694	0.8584	-0.2318	7.38E-06
6	29872510	rs189370103	T	G	0.0488	0.0249	0.0245	0.0092	0.0488	0.0249	0.0245	0.0092	0.668	1.0607	7.52E-06
11	21045334	rs117795527	G	A	0	0.0304	0	0.0607	0	0.0304	0	0.0607	0.9734	0.7995	7.53E-06
6	29872508	rs116957969	T	C	0.0407	0.0221	0.0262	0.0092	0.0407	0.0221	0.0262	0.0092	0.6697	1.0599	7.64E-06
20	44506661	rs17446462	G	A	0.0976	0.0387	0.0962	0.0475	0.0976	0.0387	0.0962	0.0475	1.0113	0.4476	7.84E-06
20	44507307	rs17446511	T	C	0.0976	0.0387	0.0962	0.0475	0.0976	0.0387	0.0962	0.0475	1.0113	0.4476	7.84E-06
20	44508516	rs188341257	C	T	0.0976	0.0387	0.0962	0.0475	0.0976	0.0387	0.0962	0.0475	1.0113	0.4476	7.84E-06
20	44508874	rs4810475	A	C	0.0976	0.0387	0.0962	0.0475	0.0976	0.0387	0.0962	0.0475	1.0113	0.4476	7.84E-06
20	44507536	rs4812973	G	A	0.0976	0.0387	0.0962	0.0475	0.0976	0.0387	0.0962	0.0475	1.0113	0.4476	7.84E-06
20	44505830	rs61733888	C	T	0.0976	0.0387	0.0962	0.0475	0.0976	0.0387	0.0962	0.0475	1.0105	0.4473	7.96E-06
2	153943226	rs186826000	T	A	0	0.0249	0.0035	0.0251	0	0.0249	0.0035	0.0251	0.6286	1.2102	7.99E-06
3	72036920	rs77673554	C	A	0	0	0.0297	0	0	0	0.0297	0	0.7721	0.9345	8.29E-06
11	21045123	rs79926065	T	A	0	0.0304	0	0.0607	0	0.0304	0	0.0607	0.9814	0.7958	8.31E-06
5	27460205	rs10077887	T	A	0.2703	0.1409	0.0594	0.1029	0.2703	0.1409	0.0594	0.1029	0.7076	0.5383	8.43E-06
5	136332794	rs6876032	C	G	0.7886	0.8729	0.8514	0.8562	0.2114	0.1271	0.1486	0.1438	0.9811	-0.4158	8.47E-06
15	38217063	chr15:38217063:D	AT	A	0.1138	0.1326	0.0927	0.0792	0.1138	0.1326	0.0927	0.0792	0.9251	0.4735	8.71E-06
10	134221545	rs74383458	C	A	0	0.0304	0	0.0237	0	0.0304	0	0.0237	0.734	0.9857	8.76E-06
20	44503984	chr20:44503984:I	A	AT	0.0976	0.0442	0.0962	0.0501	0.0976	0.0442	0.0962	0.0501	1.0021	0.4454	8.78E-06
14	52074207	rs12879264	C	A	0.0407	0.1989	0.1434	0.3404	0.0407	0.1989	0.1434	0.3404	1.0982	0.2555	8.79E-06
14	52074216	rs12880485	T	A	0.0407	0.1989	0.1434	0.3404	0.0407	0.1989	0.1434	0.3404	1.0982	0.2555	8.79E-06
6	46913216	chr6:46913216:D	TA	T	0.0041	0.0691	0.007	0	0.0041	0.0691	0.007	0	0.5191	1.381	8.98E-06
15	72498937	rs113920924	G	T	0	0	0.0437	0.0066	0	0	0.0437	0.0066	0.831	1.0445	9.15E-06
19	2522671	rs74407240	A	G	0.0122	0.0663	0.0035	0.091	0.0122	0.0663	0.0035	0.091	0.7689	-0.705	9.17E-06
20	44517165	rs74212978	A	G	0.0976	0.0387	0.0962	0.0488	0.0976	0.0387	0.0962	0.0488	0.975	0.4444	9.19E-06
11	128094201	rs34032140	A	T	0.0122	0.0221	0	0.033	0.0122	0.0221	0	0.033	0.9869	0.8798	9.25E-06
11	128089230	rs35994475	G	A	0.0061	0.0221	0	0.033	0.0061	0.0221	0	0.033	0.9869	0.8798	9.25E-06
11	128105827	rs36083239	A	C	0.0122	0.0221	0	0.033	0.0122	0.0221	0	0.033	0.9869	0.8798	9.25E-06
11	128092492	rs71479994	G	A	0.0142	0.0221	0	0.033	0.0142	0.0221	0	0.033	0.9869	0.8798	9.25E-06
21	42846535	rs183026840	G	A	0.0691	0.0414	0.0227	0.0356	0.0691	0.0414	0.0227	0.0356	0.6959	0.8436	9.46E-06
20	44520579	rs742035	C	G	0.0976	0.0387	0.0944	0.0488	0.0976	0.0387	0.0944	0.0488	0.9721	0.4437	9.49E-06
7	116940536	rs115324868	G	A	0.0854	0.0304	0	0.0567	0.0854	0.0304	0	0.0567	0.8634	0.9144	0.00001039
8	47165246	rs117823180	T	C	0	0.0249	0	0.0488	0	0.0249	0	0.0488	0.4818	0.9588	0.00001039
8	47154624	rs78304519	G	T	0	0.0249	0	0.0488	0	0.0249	0	0.0488	0.4801	0.9577	0.00001052
8	47160299	rs80152731	G	T	0	0.0249	0	0.0488	0	0.0249	0	0.0488	0.4801	0.9577	0.00001052
8	47165875	rs80049198	C	G	0	0.0249	0	0.0488	0	0.0249	0	0.0488	0.4826	0.9582	0.00001054
2	7667099	rs16866331	T	A	0.1138	0.0608	0.1399	0.0989	0.1138	0.0608	0.1399	0.0989	1.0153	0.3407	0.00001064
20	55999811	chr20:55999811:I	T	TTTTG	0.1646	0.058	0.0227	0.0818	0.1646	0.058	0.0227	0.0818	0.9274	0.5827	0.00001081
