# Supplementary material for: Mercapturic Acids Derived from the Toxicants Acrolein and Crotonaldehyde in the Urine of Cigarette Smokers from Five Ethnic Groups with Differing Risks for Lung Cancer
Source: PLoS One. 2015 Jun 8;10(6):e0124841. doi: 10.1371/journal.pone.0124841 (PMC4460074; doi:10.1371/journal.pone.0124841)
Supplement: S7 Table — (CSV) [file pone.0124841.s007.csv]

Supplemental Table 7: Top 100 Associations for 3-HPMA in Latinos
CHR	BP	SNP	A1	A2	afr_aaf	amr_aaf	asn_aaf	eur_aaf	afr_maf	amr_maf	asn_maf	eur_maf	INFO	BETA	P
9	24560577	rs2805062	C	T	0.0163	0.0166	0	0.0237	0.0163	0.0166	0	0.0237	0.8998	-1.3293	1.35E-10
16	11769117	chr16:11769117:I	T	TC	0.124	0.0083	0	0.004	0.124	0.0083	0	0.004	1.0333	-1.5201	1.75E-10
3	195505127	rs73085315	G	C	0.374	0.0304	0	0.0013	0.374	0.0304	0	0.0013	1.173	-1.4698	2.01E-10
2	184492741	rs34395537	T	C	0.002	0.0083	0	0.0396	0.002	0.0083	0	0.0396	0.8403	-1.7295	7.72E-10
16	12759509	rs58144239	A	G	0.2805	0.0193	0.0297	0	0.2805	0.0193	0.0297	0	1.114	-1.2211	1.36E-09
16	10598307	rs58376408	C	G	0.2093	0.0193	0	0.0092	0.2093	0.0193	0	0.0092	1.0074	-1.3522	1.73E-09
16	12977062	rs11864332	C	T	0.2927	0.0166	0	0	0.2927	0.0166	0	0	1.0886	-1.1289	2.93E-09
16	12759935	rs57088183	C	T	0.185	0.0166	0.0297	0	0.185	0.0166	0.0297	0	1.1476	-1.2777	2.97E-09
16	12754220	rs16960406	C	G	0.2378	0.0193	0	0	0.2378	0.0193	0	0	1.1201	-1.399	3.10E-09
16	12475202	rs116383923	C	G	0.1829	0.0083	0.021	0.0026	0.1829	0.0083	0.021	0.0026	1.0637	-1.4764	3.47E-09
16	12979893	rs7195789	C	T	0.2927	0.0166	0	0	0.2927	0.0166	0	0	1.0855	-1.1157	4.25E-09
9	24479921	rs118068242	G	A	0.0061	0.0138	0	0.0251	0.0061	0.0138	0	0.0251	0.8043	-1.2843	5.61E-09
16	12762982	rs74011935	T	C	0.187	0.0166	0	0	0.187	0.0166	0	0	1.203	-1.3958	6.61E-09
16	12763406	rs1878707	C	T	0.1809	0.0166	0	0	0.1809	0.0166	0	0	1.2002	-1.3956	6.63E-09
16	12763405	rs1878708	A	G	0.1809	0.0166	0	0	0.1809	0.0166	0	0	1.2002	-1.3956	6.63E-09
16	12764240	rs59452083	A	G	0.189	0.0166	0	0	0.189	0.0166	0	0	1.1951	-1.3911	7.39E-09
16	12764349	rs58084390	A	G	0.1809	0.0166	0	0	0.1809	0.0166	0	0	1.1925	-1.3909	7.43E-09
16	12764291	rs59937544	T	G	0.1911	0.0166	0	0	0.1911	0.0166	0	0	1.1925	-1.3909	7.43E-09
16	12764990	rs78769081	G	A	0.189	0.0166	0	0	0.189	0.0166	0	0	1.1879	-1.3859	8.33E-09
12	56408314	rs137948794	G	A	0	0.0304	0.0017	0	0	0.0304	0.0017	0	0.8427	-0.8728	2.23E-08
9	24431792	rs118043898	C	T	0.0061	0.011	0	0.0237	0.0061	0.011	0	0.0237	0.8707	-1.1498	5.15E-08
9	24372433	rs117207518	C	A	0.002	0.011	0	0.0224	0.002	0.011	0	0.0224	0.8573	-1.1557	5.21E-08
16	12765824	rs60125018	G	C	0.2215	0.0166	0	0	0.2215	0.0166	0	0	1.1419	-1.2064	5.63E-08
16	12763268	rs1878710	C	G	0.187	0.0166	0.028	0	0.187	0.0166	0.028	0	1.1555	-1.2815	5.74E-08
9	24421986	rs118036694	A	G	0.0061	0.011	0	0.0251	0.0061	0.011	0	0.0251	0.8703	-1.1417	5.92E-08
10	107407316	rs144529734	G	T	0.002	0.0166	0	0.0198	0.002	0.0166	0	0.0198	0.9552	-1.301	5.93E-08
16	12970686	rs8049494	A	G	0.2947	0.0166	0	0	0.2947	0.0166	0	0	1.1005	-1.003	6.15E-08
16	12738487	rs7203714	C	T	0.2114	0.0138	0	0.0013	0.2114	0.0138	0	0.0013	1.0853	-1.1188	6.20E-08
9	99029289	rs7042315	C	T	0.1301	0.0055	0	0	0.1301	0.0055	0	0	0.802	-1.4753	6.48E-08
16	12736343	rs13338802	G	C	0.1524	0.011	0	0	0.1524	0.011	0	0	1.1266	-1.2075	6.98E-08
3	138602883	rs7637688	C	T	0.8374	0.9006	0.8934	0.8931	0.1626	0.0994	0.1066	0.1069	0.7811	0.6713	7.49E-08
5	172650487	rs10440708	A	G	0.124	0.0138	0	0.0013	0.124	0.0138	0	0.0013	0.8861	-1.502	7.61E-08
9	99029593	rs7045594	C	G	0.1362	0.0055	0	0.004	0.1362	0.0055	0	0.004	0.7957	-1.4568	7.74E-08
9	99028929	rs73545336	G	C	0.1301	0.0055	0	0	0.1301	0.0055	0	0	0.7873	-1.4768	8.14E-08
16	12767679	rs79171970	G	C	0.2195	0.0166	0	0	0.2195	0.0166	0	0	1.1142	-1.1863	8.33E-08
8	118651389	rs189087047	C	T	0	0	0	0.0475	0	0	0	0.0475	0.6958	-1.6762	8.45E-08
3	113650446	rs114780919	C	T	0.061	0.0331	0.0035	0.0475	0.061	0.0331	0.0035	0.0475	0.5992	-1.7019	8.46E-08
3	113649716	chr3:113649716:I	G	GT	0.126	0.0331	0.0017	0.0528	0.126	0.0331	0.0017	0.0528	0.7435	-1.2511	9.11E-08
3	167670595	rs145242450	T	C	0.0122	0.011	0	0.0198	0.0122	0.011	0	0.0198	0.7623	-1.6001	9.50E-08
4	12032763	chr4:12032763:I	G	GAT	0.002	0.0276	0	0.0277	0.002	0.0276	0	0.0277	0.8297	-1.3994	1.04E-07
10	73723956	rs76409888	C	G	0.0346	0.011	0.0105	0	0.0346	0.011	0.0105	0	0.4901	-1.7704	1.05E-07
3	138604297	chr3:138604297:I	T	TC	0.8862	0.9337	0.9266	0.9235	0.1138	0.0663	0.0734	0.0765	0.9245	0.7419	1.05E-07
10	107448456	rs147693039	C	A	0.002	0.0166	0	0.0185	0.002	0.0166	0	0.0185	0.9775	-1.2829	1.07E-07
17	68661635	rs12602300	T	C	0.0874	0.0276	0.1538	0.0013	0.0874	0.0276	0.1538	0.0013	0.9187	-0.7551	1.11E-07
4	12026867	rs113991851	C	T	0.002	0.0276	0	0.0277	0.002	0.0276	0	0.0277	0.8205	-1.3931	1.12E-07
16	7932578	rs75728418	G	T	0.1037	0.0055	0	0	0.1037	0.0055	0	0	1.1498	-1.2847	1.27E-07
4	12054438	rs78832830	G	A	0.002	0.0276	0	0.0277	0.002	0.0276	0	0.0277	0.8171	-1.3803	1.33E-07
3	194237898	rs147484948	T	C	0.2053	0.0138	0	0.0013	0.2053	0.0138	0	0.0013	0.8646	-1.2626	1.45E-07
3	138611877	rs72975145	A	T	0.0833	0.0525	0.0717	0.0646	0.0833	0.0525	0.0717	0.0646	0.9605	-0.6978	1.46E-07
3	138613493	rs59510253	A	T	0.0691	0.058	0.0699	0.0752	0.0691	0.058	0.0699	0.0752	0.9706	-0.673	1.50E-07
4	78916382	rs77449045	G	A	0.0061	0.0138	0	0.0237	0.0061	0.0138	0	0.0237	0.8993	-1.3253	1.52E-07
4	78896548	rs114622739	C	T	0.002	0.0138	0	0.0237	0.002	0.0138	0	0.0237	0.9011	-1.3251	1.52E-07
21	36313784	rs75030518	G	A	0	0	0.0437	0	0	0	0.0437	0	0.5258	-1.4514	1.57E-07
6	70161755	chr6:70161755:I	T	TC	0.0264	0.0055	0.0507	0.0079	0.0264	0.0055	0.0507	0.0079	0.2123	-3.0439	1.57E-07
16	10600874	rs9939228	T	C	0.4675	0.0331	0	0	0.4675	0.0331	0	0	0.9723	-1.0125	1.67E-07
16	10598956	rs9940618	G	A	0.2276	0.0138	0	0	0.2276	0.0138	0	0	1.1013	-1.308	1.68E-07
5	84074292	rs144704329	A	G	0.002	0	0.0367	0.0106	0.002	0	0.0367	0.0106	0.7291	-1.5768	1.76E-07
17	68718696	rs78987213	A	T	0.002	0.0138	0.1101	0.0013	0.002	0.0138	0.1101	0.0013	0.9628	-0.7603	1.95E-07
16	10597724	rs57678262	T	C	0.3293	0.0221	0	0	0.3293	0.0221	0	0	1.0264	-1.0988	1.98E-07
5	166208053	chr5:166208053:D	AAGC	A	0	0.0138	0	0.0198	0	0.0138	0	0.0198	0.8904	-1.3115	2.00E-07
9	98844059	rs12346945	A	G	0.2134	0.0221	0.035	0.0026	0.2134	0.0221	0.035	0.0026	0.9765	-1.3995	2.05E-07
3	138593467	rs77883072	T	C	0.8943	0.9254	0.9283	0.9248	0.1057	0.0746	0.0717	0.0752	0.9015	0.6754	2.10E-07
20	54199749	rs188674761	T	C	0.0102	0.0221	0.007	0.0396	0.0102	0.0221	0.007	0.0396	0.6239	-1.1179	2.12E-07
6	41232552	rs74851542	A	G	0.1362	0.011	0	0.0013	0.1362	0.011	0	0.0013	0.8609	-1.1461	2.18E-07
9	98843949	rs60306117	A	G	0.2134	0.0221	0.035	0.0026	0.2134	0.0221	0.035	0.0026	0.9785	-1.3962	2.20E-07
16	10597276	rs76807891	G	A	0.3293	0.0221	0	0	0.3293	0.0221	0	0	1.0193	-1.0954	2.22E-07
3	138615804	rs72975151	T	A	0.0955	0.0608	0.0769	0.0739	0.0955	0.0608	0.0769	0.0739	1.02	-0.6442	2.24E-07
16	10597038	rs113150452	A	G	0.3333	0.0221	0	0	0.3333	0.0221	0	0	1.019	-1.0951	2.25E-07
17	68698259	rs80289459	A	T	0.002	0.0166	0.1031	0.0013	0.002	0.0166	0.1031	0.0013	0.9392	-0.7274	2.25E-07
16	10596931	rs57738247	G	A	0.3313	0.0221	0	0	0.3313	0.0221	0	0	1.018	-1.0948	2.30E-07
16	10596940	rs74704348	C	T	0.3272	0.0221	0	0	0.3272	0.0221	0	0	1.018	-1.0948	2.30E-07
3	138635359	rs72975190	A	T	0.1402	0.0691	0.0787	0.0712	0.1402	0.0691	0.0787	0.0712	1.0245	-0.6236	2.44E-07
3	138615413	rs72975149	C	G	0.1037	0.0608	0.0752	0.0739	0.1037	0.0608	0.0752	0.0739	1.0091	-0.6415	2.45E-07
9	98843057	rs28537612	C	A	0.2053	0.0221	0.035	0.0026	0.2053	0.0221	0.035	0.0026	0.9875	-1.3877	2.47E-07
9	98841042	rs73540701	T	G	0.2134	0.0221	0.035	0.0026	0.2134	0.0221	0.035	0.0026	0.9875	-1.3877	2.47E-07
20	9631387	rs2224610	T	C	0.2073	0.0359	0.0035	0	0.2073	0.0359	0.0035	0	0.9845	-1.3171	2.50E-07
2	65174366	chr2:65174366:D	CT	C	0.1687	0.011	0	0	0.1687	0.011	0	0	0.9021	-1.4272	2.50E-07
20	9631499	rs2208756	T	C	0.2033	0.0359	0.0035	0	0.2033	0.0359	0.0035	0	0.9887	-1.311	2.53E-07
20	9631818	rs2208757	T	C	0.2073	0.0359	0.0035	0	0.2073	0.0359	0.0035	0	0.9887	-1.311	2.53E-07
6	29331750	chr6:29331750:D	TG	T	0.0874	0.0193	0	0.0013	0.0874	0.0193	0	0.0013	0.9735	-0.8824	2.56E-07
6	29286234	rs114114977	G	A	0.0955	0.0193	0	0.0013	0.0955	0.0193	0	0.0013	0.9735	-0.8824	2.56E-07
6	29346130	rs115241104	A	T	0.0935	0.0193	0	0.0013	0.0935	0.0193	0	0.0013	0.9735	-0.8824	2.56E-07
6	29314132	rs115714120	C	T	0.0874	0.0193	0	0.0013	0.0874	0.0193	0	0.0013	0.9735	-0.8824	2.56E-07
6	29354100	rs141430958	C	T	0.0935	0.0193	0	0.0013	0.0935	0.0193	0	0.0013	0.9735	-0.8824	2.56E-07
13	63738724	rs73505772	T	A	0.1504	0.0276	0	0	0.1504	0.0276	0	0	0.9898	-1.3909	2.57E-07
6	29369204	rs116681641	T	A	0.0915	0.0166	0	0.0013	0.0915	0.0166	0	0.0013	0.9726	-0.882	2.60E-07
6	29361076	rs115179108	C	T	0.0976	0.0221	0	0.0013	0.0976	0.0221	0	0.0013	0.9697	-0.8813	2.66E-07
16	10442553	chr16:10442553:I	C	CT	0.2459	0.0414	0.0017	0.0066	0.2459	0.0414	0.0017	0.0066	0.9221	-1.2829	2.74E-07
16	11782049	rs9924009	G	A	0.1565	0.0193	0	0.0145	0.1565	0.0193	0	0.0145	1.1254	-1.0391	2.75E-07
3	194230627	rs77621372	C	T	0.315	0.0166	0	0	0.315	0.0166	0	0	0.7936	-1.4198	2.77E-07
3	138635128	rs72975188	T	A	0.1037	0.0718	0.0787	0.0765	0.1037	0.0718	0.0787	0.0765	0.9803	-0.647	2.83E-07
2	65174102	chr2:65174102:D	AGTTTT	A	0.1728	0.0166	0	0	0.1728	0.0166	0	0	0.8918	-1.4152	3.01E-07
10	107360824	rs139807505	T	C	0	0.0166	0	0.0185	0	0.0166	0	0.0185	0.9126	-1.1688	3.23E-07
3	138632108	rs4894369	A	G	0.0711	0.0663	0.0787	0.0739	0.0711	0.0663	0.0787	0.0739	0.9939	-0.6365	3.29E-07
3	138635701	rs72975192	G	T	0.1159	0.0663	0.0787	0.0739	0.1159	0.0663	0.0787	0.0739	0.9865	-0.6431	3.29E-07
15	88871162	rs62024303	A	G	0.0041	0.0166	0	0.0396	0.0041	0.0166	0	0.0396	0.6878	-1.2385	3.31E-07
16	13006917	chr16:13006917:D	TA	T	0.2256	0.0028	0.0017	0.0026	0.2256	0.0028	0.0017	0.0026	1.128	-1.2475	3.32E-07
3	138625213	rs11919625	C	G	0.9004	0.9337	0.9231	0.9261	0.0996	0.0663	0.0769	0.0739	0.9989	0.6428	3.34E-07
3	138619560	rs4894367	G	C	0.0691	0.058	0.0769	0.0739	0.0691	0.058	0.0769	0.0739	1.003	-0.6491	3.42E-07
3	138636731	chr3:138636731:D	AT	A	0.1037	0.0663	0.0787	0.0739	0.1037	0.0663	0.0787	0.0739	0.9827	-0.6412	3.48E-07
