# Supplementary material for: Mercapturic Acids Derived from the Toxicants Acrolein and Crotonaldehyde in the Urine of Cigarette Smokers from Five Ethnic Groups with Differing Risks for Lung Cancer
Source: PLoS One. 2015 Jun 8;10(6):e0124841. doi: 10.1371/journal.pone.0124841 (PMC4460074; doi:10.1371/journal.pone.0124841)
Supplement: S8 Table — (CSV) [file pone.0124841.s008.csv]

Supplemental Table 8: Top 100 Associations for 3-HPMA in Japanese Americans
CHR	SNP	BP	A1	A2	afr_aaf	amr_aaf	asn_aaf	eur_aaf	afr_maf	amr_maf	asn_maf	eur_maf	INFO	BETA	P
3	rs149005978	138502058	T	C	0.0102	0.1077	0	0	0.0102	0.1077	0	0	0.9239	-1.0831	2.25E-11
11	rs1474107	36790685	A	T	0	0.116	0.0052	0.0092	0	0.116	0.0052	0.0092	1.0603	-1.0047	4.84E-10
10	rs75768999	61690195	C	T	0.0467	0.1878	0.0227	0.2243	0.0467	0.1878	0.0227	0.2243	1.0507	-0.6094	1.92E-09
18	rs12458491	35307820	A	T	0.0122	0.2044	0.0017	0.0884	0.0122	0.2044	0.0017	0.0884	1.0771	-0.8417	2.24E-09
11	rs149914843	59130112	G	T	0	0.0635	0.0017	0.0013	0	0.0635	0.0017	0.0013	0.5802	-1.3074	2.89E-09
18	rs41475954	35085733	G	A	0.0041	0.1906	0.0035	0.0435	0.0041	0.1906	0.0035	0.0435	0.9322	-0.6178	3.81E-09
18	rs150664883	35146206	C	A	0.0833	0.1961	0.0524	0.0923	0.0833	0.1961	0.0524	0.0923	1.0737	-0.4318	5.09E-09
11	rs189478926	61963930	A	G	0.0081	0.0884	0.014	0.0053	0.0081	0.0884	0.014	0.0053	1.0316	-0.8474	5.11E-09
11	rs10501157	36506869	T	C	0.002	0.1298	0.007	0.0092	0.002	0.1298	0.007	0.0092	1.0605	-0.8987	7.05E-09
11	rs141256546	36534981	C	T	0.002	0.1215	0.007	0.0106	0.002	0.1215	0.007	0.0106	1.0427	-0.9264	7.14E-09
18	rs55996300	35158843	T	G	0.0061	0.1906	0.0262	0.0646	0.0061	0.1906	0.0262	0.0646	1.0652	-0.5532	7.21E-09
13	rs59876823	100734524	C	A	0.2134	0.0884	0.0017	0.0818	0.2134	0.0884	0.0017	0.0818	1.0785	-0.9446	7.46E-09
18	rs72893129	35137832	C	A	0.0081	0.1906	0.0035	0.0528	0.0081	0.1906	0.0035	0.0528	1.1301	-0.6456	9.28E-09
10	rs61845905	61688097	T	A	0.0244	0.1934	0.0227	0.2454	0.0244	0.1934	0.0227	0.2454	1.0565	-0.5836	9.67E-09
15	rs7172971	42332616	C	T	0.0366	0.1105	0	0.1517	0.0366	0.1105	0	0.1517	0.8581	-0.8034	1.06E-08
3	rs140701484	138890563	G	A	0.0081	0.1575	0.0017	0	0.0081	0.1575	0.0017	0	1.0346	-0.9447	1.24E-08
18	rs72893187	35172187	C	T	0.0102	0.2099	0.0262	0.0646	0.0102	0.2099	0.0262	0.0646	1.0559	-0.5314	1.51E-08
18	rs2042762	35277622	T	C	0.002	0.2072	0	0.0554	0.002	0.2072	0	0.0554	0.9476	-0.8661	1.66E-08
3	rs17807116	159441180	A	G	0.0102	0.1326	0	0.1807	0.0102	0.1326	0	0.1807	0.8209	-1.0307	1.66E-08
10	rs7478076	61701552	T	A	0.0224	0.1934	0.0227	0.252	0.0224	0.1934	0.0227	0.252	1.0838	-0.5721	1.75E-08
10	rs80051642	61696476	A	G	0.0346	0.1934	0.0227	0.2467	0.0346	0.1934	0.0227	0.2467	1.0884	-0.5724	1.78E-08
10	rs61848728	61627722	T	C	0.0142	0.1823	0.028	0.2467	0.0142	0.1823	0.028	0.2467	1.0204	-0.5392	1.79E-08
10	rs4948249	61705112	G	A	0.0224	0.1961	0.0227	0.2507	0.0224	0.1961	0.0227	0.2507	1.081	-0.5708	1.87E-08
13	rs17534004	31469665	C	T	0.1504	0.0912	0.0017	0.1174	0.1504	0.0912	0.0017	0.1174	0.9634	0.8173	2.07E-08
11	rs149536661	36496726	T	C	0.002	0.1298	0.007	0.0092	0.002	0.1298	0.007	0.0092	1.076	-0.8449	2.20E-08
19	rs187568415	11734626	G	A	0.002	0.0359	0	0.066	0.002	0.0359	0	0.066	0.8345	-0.9328	2.39E-08
10	chr10:61654313:D	61654313	GCAGA	G	0.0203	0.1906	0.0315	0.2559	0.0203	0.1906	0.0315	0.2559	0.9903	-0.4508	2.64E-08
13	rs2151944	100723840	G	A	0.1687	0.0801	0.0017	0.0976	0.1687	0.0801	0.0017	0.0976	1.1201	-0.8735	2.70E-08
2	rs77731990	184556860	C	G	0.0061	0.0635	0	0.0831	0.0061	0.0635	0	0.0831	0.604	-1.1807	2.80E-08
2	rs76110541	184586113	G	A	0.0081	0.0691	0	0.0858	0.0081	0.0691	0	0.0858	0.5715	-1.238	3.22E-08
2	rs13019227	137925907	A	G	0.0102	0.0856	0.0017	0.0501	0.0102	0.0856	0.0017	0.0501	1.0572	-0.7808	3.39E-08
12	rs75750649	87252360	C	A	0.0996	0.1077	0	0.1253	0.0996	0.1077	0	0.1253	0.9624	-0.8691	3.40E-08
18	rs72893132	35138693	C	G	0.0488	0.1961	0.0262	0.0646	0.0488	0.1961	0.0262	0.0646	1.0977	-0.5109	3.43E-08
2	rs12990679	137921704	A	G	0.002	0.0856	0.0017	0.0501	0.002	0.0856	0.0017	0.0501	1.0761	-0.7826	3.52E-08
13	rs74113792	100738553	G	C	0.2053	0.0801	0.0017	0.0923	0.2053	0.0801	0.0017	0.0923	1.071	-0.8931	3.60E-08
2	rs12997828	137982971	A	G	0.002	0.0884	0.0017	0.0501	0.002	0.0884	0.0017	0.0501	1.0743	-0.7839	3.62E-08
2	rs34753211	137947864	G	A	0.002	0.0856	0.0017	0.0501	0.002	0.0856	0.0017	0.0501	1.0737	-0.7836	3.70E-08
18	rs16968965	35058971	T	C	0.0102	0.1823	0.0035	0.0726	0.0102	0.1823	0.0035	0.0726	1.0666	-0.6794	3.71E-08
2	rs71419531	137947254	C	A	0.002	0.0856	0.0017	0.0501	0.002	0.0856	0.0017	0.0501	1.0746	-0.7823	3.78E-08
18	rs72893124	35136494	T	C	0.0386	0.1961	0.0262	0.0646	0.0386	0.1961	0.0262	0.0646	1.0982	-0.5092	3.86E-08
18	rs55778135	35192829	C	T	0.0142	0.2099	0.0367	0.0646	0.0142	0.2099	0.0367	0.0646	1.0479	-0.5052	3.99E-08
16	rs138450362	22950613	C	T	0.002	0.1133	0	0.0264	0.002	0.1133	0	0.0264	0.7221	-1.0668	4.72E-08
13	chr13:31470202:D	31470202	TTTG	T	0.0955	0.0773	0.007	0.1121	0.0955	0.0773	0.007	0.1121	0.9682	0.874	4.83E-08
11	rs138151912	36401567	A	G	0	0.1215	0.0017	0.0132	0	0.1215	0.0017	0.0132	0.6418	-0.761	5.81E-08
18	rs56086501	35119859	G	A	0.0041	0.1961	0.0262	0.0712	0.0041	0.1961	0.0262	0.0712	0.9843	-0.5038	5.84E-08
11	rs10488693	61485156	C	T	0.0061	0.1961	0.0052	0.0739	0.0061	0.1961	0.0052	0.0739	1.1338	-0.8403	6.93E-08
10	rs12572828	61655754	T	C	0.0224	0.2017	0.0297	0.2863	0.0224	0.2017	0.0297	0.2863	1.0428	-0.4816	7.20E-08
10	rs12573055	61656003	T	A	0.0224	0.2017	0.0297	0.2889	0.0224	0.2017	0.0297	0.2889	1.0428	-0.4817	7.23E-08
18	rs72895006	35189638	C	G	0.0061	0.2072	0.0297	0.0646	0.0061	0.2072	0.0297	0.0646	1.0542	-0.5001	7.64E-08
10	rs17793021	61659821	T	C	0.0264	0.1906	0.028	0.2586	0.0264	0.1906	0.028	0.2586	1.0495	-0.4852	7.83E-08
10	rs3793866	61660156	C	T	0.0203	0.1906	0.028	0.2586	0.0203	0.1906	0.028	0.2586	1.0498	-0.4852	7.88E-08
13	rs139612726	71357990	A	G	0	0.0939	0	0.004	0	0.0939	0	0.004	0.8573	-0.8006	7.98E-08
10	rs1972950	61662065	C	A	0.0224	0.2017	0.0297	0.2889	0.0224	0.2017	0.0297	0.2889	1.0494	-0.4796	8.43E-08
10	rs11819256	61663106	T	C	0.0203	0.1906	0.028	0.2586	0.0203	0.1906	0.028	0.2586	1.0534	-0.4842	8.44E-08
18	rs79828856	35036830	C	A	0.0122	0.1796	0.0035	0.0726	0.0122	0.1796	0.0035	0.0726	1.033	-0.6584	8.46E-08
10	rs11817261	61663246	G	A	0.0203	0.1906	0.028	0.2586	0.0203	0.1906	0.028	0.2586	1.0539	-0.484	8.51E-08
18	rs1786776	35087457	G	A	0.6728	0.7762	0.9685	0.938	0.3272	0.2238	0.0315	0.062	1.2414	0.3622	8.64E-08
10	rs56221953	61663894	T	G	0.0224	0.2017	0.0297	0.2889	0.0224	0.2017	0.0297	0.2889	1.0518	-0.4788	8.81E-08
20	rs204664	532805	G	A	0.8435	0.7486	0.9808	0.7982	0.1565	0.2514	0.0192	0.2018	0.9687	0.5462	9.24E-08
10	rs3763745	61668339	A	C	0.0224	0.1934	0.0262	0.2467	0.0224	0.1934	0.0262	0.2467	1.0572	-0.4863	9.87E-08
10	rs61845882	61670985	G	T	0.0224	0.1934	0.0262	0.2467	0.0224	0.1934	0.0262	0.2467	1.0509	-0.4896	9.89E-08
10	rs61845883	61671499	G	A	0.0224	0.1934	0.0262	0.2467	0.0224	0.1934	0.0262	0.2467	1.0487	-0.4906	9.99E-08
10	chr10:61651537:D	61651537	AT	A	0.0203	0.1878	0.028	0.252	0.0203	0.1878	0.028	0.252	1.0359	-0.4813	1.00E-07
10	rs61845881	61670564	A	G	0.0224	0.1934	0.0262	0.2467	0.0224	0.1934	0.0262	0.2467	1.0513	-0.4892	1.00E-07
10	chr10:61676591:D	61676591	CTTCT	C	0.0264	0.1878	0.0262	0.2441	0.0264	0.1878	0.0262	0.2441	1.0397	-0.4957	1.05E-07
10	rs61845884	61676695	C	G	0.0224	0.1961	0.0262	0.2467	0.0224	0.1961	0.0262	0.2467	1.0396	-0.4956	1.06E-07
10	rs61845885	61678436	C	T	0.0224	0.1961	0.0262	0.2467	0.0224	0.1961	0.0262	0.2467	1.0354	-0.4975	1.10E-07
18	rs56383444	35196249	T	C	0.0061	0.2072	0.0297	0.0646	0.0061	0.2072	0.0297	0.0646	1.049	-0.489	1.12E-07
18	rs1786810	35087917	T	C	0.6321	0.7762	0.9703	0.9433	0.3679	0.2238	0.0297	0.0567	1.2661	0.3526	1.20E-07
10	rs3763743	61669051	T	C	0.0224	0.1934	0.028	0.2467	0.0224	0.1934	0.028	0.2467	1.0426	-0.4821	1.25E-07
14	rs17455969	33498876	G	A	0.002	0.0608	0	0.0871	0.002	0.0608	0	0.0871	0.6378	-1.1128	1.25E-07
10	rs9422750	126937369	A	G	0.0833	0.0773	0	0.0937	0.0833	0.0773	0	0.0937	1.1992	-0.6912	1.31E-07
10	rs9422860	126916123	G	A	0.1179	0.0773	0	0.095	0.1179	0.0773	0	0.095	1.1992	-0.6912	1.31E-07
10	rs999008	126920555	G	T	0.1159	0.0773	0	0.0937	0.1159	0.0773	0	0.0937	1.1992	-0.6912	1.31E-07
10	rs9422861	126919609	C	T	0.1199	0.0773	0	0.0923	0.1199	0.0773	0	0.0923	1.1907	-0.689	1.43E-07
10	rs9423032	126918078	G	C	0.1199	0.0773	0	0.095	0.1199	0.0773	0	0.095	1.1907	-0.689	1.43E-07
16	rs11642421	23749777	G	C	0.0407	0.2901	0.0052	0.2757	0.0407	0.2901	0.0052	0.2757	0.9318	-0.5307	1.47E-07
3	rs150642475	138539680	G	A	0.0081	0.1602	0	0	0.0081	0.1602	0	0	0.7408	-0.8514	1.48E-07
10	rs12768328	126924549	C	T	0.1199	0.0773	0	0.0976	0.1199	0.0773	0	0.0976	1.188	-0.6875	1.53E-07
10	rs9422749	126932808	T	C	0.0894	0.0773	0	0.0937	0.0894	0.0773	0	0.0937	1.1881	-0.6866	1.59E-07
12	rs145863439	800834	T	G	0.0183	0.0331	0	0.0475	0.0183	0.0331	0	0.0475	0.6282	-0.9962	1.66E-07
3	chr3:76235802:D	76235802	AT	A	0.0041	0.1105	0	0.1913	0.0041	0.1105	0	0.1913	0.8446	-0.8021	1.68E-07
10	rs9422862	126941261	A	G	0.0894	0.0773	0	0.0937	0.0894	0.0773	0	0.0937	1.1839	-0.6858	1.73E-07
2	chr2:86024496:I	86024496	T	TAG	0.002	0.0608	0	0.0053	0.002	0.0608	0	0.0053	0.578	-1.1452	1.77E-07
11	rs184485201	62141691	C	G	0	0.1133	0.0035	0	0	0.1133	0.0035	0	0.7926	-0.9188	1.77E-07
8	rs7004520	31327049	C	T	0.2236	0.2182	0.0017	0.1662	0.2236	0.2182	0.0017	0.1662	1.3171	-0.5201	1.80E-07
8	rs1436289	31334564	C	T	0.2297	0.2182	0.0017	0.1689	0.2297	0.2182	0.0017	0.1689	1.3171	-0.5198	1.83E-07
8	rs73234977	31328158	G	C	0.2175	0.2182	0	0.1689	0.2175	0.2182	0	0.1689	1.3157	-0.5197	1.87E-07
2	rs71419534	137990811	A	G	0.0264	0.0912	0.007	0.0501	0.0264	0.0912	0.007	0.0501	1.0757	-0.6691	1.92E-07
11	chr11:61978224:D	61978224	TC	T	0.0041	0.1271	0.0192	0.0026	0.0041	0.1271	0.0192	0.0026	1.0243	-0.6924	1.94E-07
11	rs73497227	61874958	C	T	0.0732	0.1105	0.0157	0.0026	0.0732	0.1105	0.0157	0.0026	0.905	-0.7354	1.98E-07
8	rs7818973	31338824	T	C	0.2195	0.2182	0.0017	0.1702	0.2195	0.2182	0.0017	0.1702	1.3123	-0.5174	2.18E-07
18	rs1786811	35086774	T	C	0.6545	0.7762	0.9685	0.938	0.3455	0.2238	0.0315	0.062	1.207	0.3589	2.20E-07
18	chr18:35106843:I	35106843	A	AC	0.7846	0.7818	0.9668	0.9446	0.2154	0.2182	0.0332	0.0554	1.0395	0.3997	2.23E-07
10	chr10:61610456:I	61610456	A	AT	0.0142	0.1713	0.0367	0.285	0.0142	0.1713	0.0367	0.285	1.0298	-0.4795	2.33E-07
16	rs72772480	23061941	C	A	0.0203	0.1436	0.0157	0.1016	0.0203	0.1436	0.0157	0.1016	1.131	-0.6071	2.34E-07
16	chr16:23051852:D	23051852	GA	G	0.0163	0.1409	0.0157	0.1029	0.0163	0.1409	0.0157	0.1029	1.1315	-0.6069	2.37E-07
16	rs117719895	23051414	C	T	0.0163	0.1409	0.0157	0.1029	0.0163	0.1409	0.0157	0.1029	1.1315	-0.6069	2.37E-07
16	rs148687124	23051555	A	G	0.0163	0.1409	0.0157	0.1029	0.0163	0.1409	0.0157	0.1029	1.1315	-0.6069	2.37E-07
8	rs4292645	31326124	G	C	0.2317	0.2956	0.0297	0.215	0.2317	0.2956	0.0297	0.215	1.2619	-0.4476	2.38E-07
