# Supplementary material for: Mercapturic Acids Derived from the Toxicants Acrolein and Crotonaldehyde in the Urine of Cigarette Smokers from Five Ethnic Groups with Differing Risks for Lung Cancer
Source: PLoS One. 2015 Jun 8;10(6):e0124841. doi: 10.1371/journal.pone.0124841 (PMC4460074; doi:10.1371/journal.pone.0124841)
Supplement: S9 Table — (CSV) [file pone.0124841.s009.csv]

Supplemental Table 9: Top 100 Associations for HMPMA in African Americans
CHR	SNP	BP	A1	A2	afr_aaf	amr_aaf	asn_aaf	eur_aaf	afr_maf	amr_maf	asn_maf	eur_maf	INFO	BETA	P
18	rs77990856	48016887	T	A	0	0.0166	0	0.0237	0	0.0166	0	0.0237	0.8619	-1.7919	3.67E-11
5	rs142034933	114242491	T	G	0.0061	0.0414	0	0.0699	0.0061	0.0414	0	0.0699	0.9729	-1.3274	5.11E-10
5	rs149376699	114228059	A	T	0.0102	0.0414	0	0.0686	0.0102	0.0414	0	0.0686	0.9467	-1.3036	1.15E-09
X	rs73198917	22908797	G	A	0	0.0328	0.0023	0.0552	0	0.0328	0.0023	0.0552	0.9484	-1.5266	1.27E-09
8	rs13270498	10624909	G	T	0.0102	0.0552	0	0.0528	0.0102	0.0552	0	0.0528	1.2382	-1.3348	2.88E-09
8	rs13271456	10625246	G	A	0.0102	0.0552	0	0.0528	0.0102	0.0552	0	0.0528	1.2415	-1.3337	2.97E-09
17	rs79211555	77305203	C	T	0.002	0.0249	0.0857	0.0053	0.002	0.0249	0.0857	0.0053	0.8837	-1.5956	3.02E-09
8	rs34380949	10620770	A	T	0.0142	0.0552	0	0.0528	0.0142	0.0552	0	0.0528	1.1871	-1.3256	3.60E-09
8	rs13279753	10625742	G	A	0.0142	0.0552	0	0.0528	0.0142	0.0552	0	0.0528	1.174	-1.3238	3.63E-09
8	rs17773826	10623510	C	A	0.0102	0.0552	0	0.0528	0.0102	0.0552	0	0.0528	1.2164	-1.3236	3.87E-09
8	rs17773567	10621423	A	G	0.0102	0.0552	0	0.0528	0.0102	0.0552	0	0.0528	1.2108	-1.3198	4.24E-09
X	chrX:17507601:D	17507601	TTTG	T	0.0212	0.0109	0.0164	0.0241	0.0212	0.0109	0.0164	0.0241	0.7528	-1.408	4.63E-09
5	rs72809657	114321890	G	A	0.0061	0.0635	0	0.1003	0.0061	0.0635	0	0.1003	0.9294	-1.1019	5.43E-09
X	rs143049324	17045411	A	G	0	0.0255	0	0.0534	0	0.0255	0	0.0534	0.9636	-1.2848	5.88E-09
4	rs139214349	29170165	A	C	0.0224	0.0276	0.0629	0.0172	0.0224	0.0276	0.0629	0.0172	0.883	-1.2786	9.78E-09
8	rs35414136	10611073	C	T	0.0142	0.0552	0	0.0501	0.0142	0.0552	0	0.0501	1.1111	-1.2703	1.25E-08
16	rs1392502	59787570	T	G	0.9898	0.8812	0.9283	0.847	0.0102	0.1188	0.0717	0.153	0.9651	0.8419	1.46E-08
16	rs12930735	59784393	A	G	0.9939	0.8812	0.9283	0.8496	0.0061	0.1188	0.0717	0.1504	0.9563	0.8422	1.59E-08
2	rs144363312	239839784	T	G	0.0122	0.0304	0.0035	0	0.0122	0.0304	0.0035	0	0.6626	-1.6807	1.67E-08
16	rs58296637	76463936	G	C	0.0102	0.0525	0.3392	0.0013	0.0102	0.0525	0.3392	0.0013	0.8013	-1.6165	1.73E-08
8	rs2945731	134640088	A	G	0.0102	0.0387	0	0.0699	0.0102	0.0387	0	0.0699	0.9509	-1.3036	1.74E-08
8	rs35600556	10551462	C	T	0.0041	0.0525	0	0.0383	0.0041	0.0525	0	0.0383	1.1601	-1.162	2.28E-08
X	rs191209518	71329507	C	G	0.0106	0.0036	0	0	0.0106	0.0036	0	0	1.1813	-1.2269	2.73E-08
8	chr8:134643376:D	134643376	TG	T	0.0102	0.0414	0	0.0699	0.0102	0.0414	0	0.0699	0.9363	-1.3001	2.95E-08
8	rs144342280	10591611	G	A	0.0203	0.0525	0	0.0541	0.0203	0.0525	0	0.0541	0.8052	-1.1185	2.96E-08
8	chr8:134643735:D	134643735	AT	A	0.0081	0.0387	0	0.0686	0.0081	0.0387	0	0.0686	0.9292	-1.2981	3.38E-08
X	rs149432766	93056888	G	A	0.008	0.0146	0	0.0276	0.008	0.0146	0	0.0276	1.0741	-1.3762	3.86E-08
8	rs72689705	81462297	T	C	0.0305	0.047	0	0.0792	0.0305	0.047	0	0.0792	1.0378	-0.7981	5.23E-08
X	rs112827279	15252252	C	A	0.0053	0.0328	0	0.0483	0.0053	0.0328	0	0.0483	1.2632	-1.0337	5.31E-08
X	rs5935912	15249296	G	C	0.0053	0.0328	0	0.0414	0.0053	0.0328	0	0.0414	1.3269	-1.0723	5.84E-08
2	rs139157003	32246195	G	A	0	0.0193	0	0.0198	0	0.0193	0	0.0198	0.7687	-1.6118	7.01E-08
18	rs182599614	42002739	G	T	0.0102	0.0249	0.0122	0.0303	0.0102	0.0249	0.0122	0.0303	0.6362	-1.4306	7.36E-08
X	rs150798856	23340456	T	C	0.0027	0.073	0.035	0.0017	0.0027	0.073	0.035	0.0017	1.0657	-1.3265	7.66E-08
11	rs34402840	21708587	G	A	0	0.0193	0	0.0383	0	0.0193	0	0.0383	0.8089	-1.5485	8.59E-08
5	rs55966191	57523478	A	T	0.0203	0.0608	0.1888	0.0686	0.0203	0.0608	0.1888	0.0686	0.8671	-0.9971	8.69E-08
2	rs1014667	50748755	G	C	0.0041	0.0193	0.0664	0.0356	0.0041	0.0193	0.0664	0.0356	0.5933	-1.7115	9.29E-08
16	rs1373882	59782484	A	C	0.9878	0.8729	0.9283	0.8483	0.0122	0.1271	0.0717	0.1517	0.951	0.7826	1.03E-07
X	rs17347447	23344809	A	G	0.0027	0.0766	0.0374	0.0017	0.0027	0.0766	0.0374	0.0017	1.0653	-1.3121	1.05E-07
16	rs12598815	82848208	A	G	0.0102	0.163	0.6696	0.0198	0.0102	0.163	0.3304	0.0198	0.8386	-1.2435	1.11E-07
16	rs1392504	59789630	G	A	0.9756	0.8564	0.9231	0.8351	0.0244	0.1436	0.0769	0.1649	0.8764	0.7335	1.12E-07
13	rs74657221	24431809	G	C	0.0041	0.0746	0	0.0607	0.0041	0.0746	0	0.0607	0.9439	-1.4229	1.15E-07
8	rs17721019	10705346	G	A	0.0061	0.0608	0	0.0501	0.0061	0.0608	0	0.0501	1.143	-1.1306	1.34E-07
8	rs72690918	143753696	C	T	0.002	0.0912	0.0052	0.0383	0.002	0.0912	0.0052	0.0383	0.505	-1.5694	1.42E-07
16	rs1445454	59834960	G	A	0.9837	0.8702	0.9283	0.8509	0.0163	0.1298	0.0717	0.1491	0.9606	0.7445	1.47E-07
16	chr16:59830071:D	59830071	TA	T	0.9837	0.8729	0.9266	0.8483	0.0163	0.1271	0.0734	0.1517	0.9337	0.7573	1.52E-07
16	rs72791114	72205671	T	C	0.0061	0.0249	0.1276	0.0528	0.0061	0.0249	0.1276	0.0528	0.9564	-1.1381	1.52E-07
8	rs13272638	10604473	C	A	0.0142	0.0552	0	0.0488	0.0142	0.0552	0	0.0488	1.0131	-1.1764	1.57E-07
13	rs9510920	24447172	A	T	0.0041	0.0746	0	0.0607	0.0041	0.0746	0	0.0607	0.973	-1.4136	1.57E-07
9	rs62529502	9142493	T	A	0.0041	0.1077	0.0717	0.066	0.0041	0.1077	0.0717	0.066	0.8275	-1.2801	1.57E-07
16	rs1822931	59851280	T	C	0.9837	0.8702	0.9301	0.8522	0.0163	0.1298	0.0699	0.1478	0.9568	0.7418	1.63E-07
16	rs7193226	59846999	T	C	0.9837	0.8702	0.9301	0.8522	0.0163	0.1298	0.0699	0.1478	0.9568	0.7418	1.63E-07
6	chr6:73242748:I	73242748	G	GAA	0.0244	0.0166	0.0052	0.0251	0.0244	0.0166	0.0052	0.0251	0.5788	-1.5037	1.68E-07
8	rs13262374	10594587	A	G	0.0142	0.058	0	0.0501	0.0142	0.058	0	0.0501	0.9427	-1.2519	1.71E-07
9	rs74736724	9143566	G	C	0.002	0.0249	0	0.058	0.002	0.0249	0	0.058	0.849	-1.3791	1.74E-07
X	rs79866052	153418514	G	A	0.1963	0.0511	0.0818	0.0345	0.1963	0.0511	0.0818	0.0345	0.9338	-0.6455	1.77E-07
2	rs183369189	155812392	C	A	0.0264	0.0166	0	0.0422	0.0264	0.0166	0	0.0422	0.9077	-0.8502	2.01E-07
X	chrX:51472855:D	51472855	GA	G	0.0239	0	0.0117	0.0138	0.0239	0	0.0117	0.0138	0.7199	-1.4156	2.14E-07
13	chr13:66443997:I	66443997	A	AT	0.0224	0.0691	0.1031	0.0172	0.0224	0.0691	0.1031	0.0172	0.5162	-1.89	2.15E-07
8	rs35745110	10592034	T	C	0.0142	0.0525	0	0.0488	0.0142	0.0525	0	0.0488	0.8978	-1.2871	2.17E-07
16	rs113496184	79040104	G	T	0.0122	0.0331	0.0017	0.0303	0.0122	0.0331	0.0017	0.0303	0.893	-1.256	2.33E-07
8	rs13262726	10591005	G	C	0.0163	0.0525	0	0.0488	0.0163	0.0525	0	0.0488	0.8652	-1.3029	2.37E-07
2	rs1826411	81157535	T	C	0.002	0.0304	0	0.0343	0.002	0.0304	0	0.0343	0.8338	-1.4592	2.37E-07
X	rs113288656	22435506	T	C	0.0027	0.0109	0.0023	0.0276	0.0027	0.0109	0.0023	0.0276	1.3577	-1.1184	2.39E-07
X	rs139306621	77933933	C	T	0.008	0.0146	0	0.0345	0.008	0.0146	0	0.0345	1.0813	-0.9347	2.43E-07
2	rs182466621	101347301	G	A	0	0.0359	0	0.0369	0	0.0359	0	0.0369	0.9336	-1.2926	2.49E-07
18	chr18:76259317:D	76259317	CT	C	0.0142	0.0249	0.0315	0.0145	0.0142	0.0249	0.0315	0.0145	0.624	-1.5319	2.51E-07
8	rs13274857	10599945	T	G	0.0142	0.058	0	0.0501	0.0142	0.058	0	0.0501	0.9698	-1.1826	2.59E-07
5	rs2463505	9357056	T	C	0.0081	0.0193	0.1294	0.0383	0.0081	0.0193	0.1294	0.0383	0.9843	-1.1143	2.69E-07
5	rs2463507	9358682	C	T	0.0081	0.0193	0.1276	0.0356	0.0081	0.0193	0.1276	0.0356	0.9843	-1.1143	2.69E-07
11	rs149502810	36286830	G	A	0	0.0856	0	0.0158	0	0.0856	0	0.0158	0.4696	-1.9023	2.71E-07
3	chr3:35715945:I	35715945	G	GT	0.0224	0.011	0.014	0.0066	0.0224	0.011	0.014	0.0066	0.7569	-1.5247	2.83E-07
8	rs183834252	134645417	G	A	0.0061	0.0359	0	0.0607	0.0061	0.0359	0	0.0607	0.9235	-1.2445	2.85E-07
16	rs56276219	79042241	C	T	0.002	0.0331	0.0017	0.029	0.002	0.0331	0.0017	0.029	0.9174	-1.2986	3.03E-07
5	rs72809641	114267811	C	T	0.0122	0.1105	0	0.1583	0.0122	0.1105	0	0.1583	0.9727	-0.7143	3.06E-07
8	rs1118537	10600402	C	G	0.0142	0.058	0	0.0488	0.0142	0.058	0	0.0488	0.9724	-1.1715	3.07E-07
16	rs72787084	72177975	G	T	0.0061	0.0331	0.1241	0.0435	0.0061	0.0331	0.1241	0.0435	0.9288	-1.1197	3.21E-07
8	rs35793804	10539352	G	A	0.0183	0.058	0.0017	0.0646	0.0183	0.058	0.0017	0.0646	1.0227	-1.0184	3.24E-07
8	rs35633274	10590050	G	C	0.0163	0.0525	0	0.0488	0.0163	0.0525	0	0.0488	0.843	-1.308	3.37E-07
5	rs35757618	128523885	A	G	0.002	0.0193	0	0.0501	0.002	0.0193	0	0.0501	0.9046	-1.1154	3.39E-07
16	rs16970670	72225187	A	T	0.0061	0.0856	0.278	0.0541	0.0061	0.0856	0.278	0.0541	0.929	-1.0268	3.44E-07
2	rs75358501	207577855	A	G	0.0142	0.105	0.1993	0.1121	0.0142	0.105	0.1993	0.1121	0.913	-0.8915	3.45E-07
8	rs13272595	10722434	C	T	0.0041	0.047	0	0.0383	0.0041	0.047	0	0.0383	1.1532	-1.1085	3.46E-07
9	rs62529505	9150334	G	C	0.0041	0.105	0.0682	0.0633	0.0041	0.105	0.0682	0.0633	0.9355	-1.2838	3.48E-07
9	rs141845089	9150470	A	G	0.0041	0.1077	0.0682	0.0633	0.0041	0.1077	0.0682	0.0633	0.9411	-1.2817	3.71E-07
3	chr3:131572213:D	131572213	TTG	T	0.0264	0.0276	0.0157	0.0211	0.0264	0.0276	0.0157	0.0211	0.6431	-1.0454	3.82E-07
19	rs17657696	44906023	C	T	0.002	0.0304	0	0.0765	0.002	0.0304	0	0.0765	1.2123	-1.0923	4.01E-07
15	rs74249803	81705750	G	C	0	0.0221	0.1206	0.004	0	0.0221	0.1206	0.004	0.5057	-1.8701	4.10E-07
6	rs311671	74139378	C	T	0.1037	0.221	0.1224	0.314	0.1037	0.221	0.1224	0.314	0.5906	-0.4928	4.29E-07
X	rs191792526	43930089	G	A	0	0.0401	0.0117	0.0017	0	0.0401	0.0117	0.0017	0.6426	-1.4223	4.33E-07
9	rs12351338	131898412	G	A	0.0102	0.1243	0.0857	0.0026	0.0102	0.1243	0.0857	0.0026	0.9835	-1.2771	4.36E-07
9	rs17481720	131889294	C	T	0.0102	0.1243	0.0857	0.0026	0.0102	0.1243	0.0857	0.0026	0.9835	-1.2771	4.36E-07
9	rs142105211	131840090	T	C	0.0102	0.1243	0.0647	0.0026	0.0102	0.1243	0.0647	0.0026	0.986	-1.28	4.38E-07
9	rs117313976	131910251	C	T	0.0102	0.1326	0.0857	0.0053	0.0102	0.1326	0.0857	0.0053	0.944	-1.2736	4.54E-07
19	rs140520053	42303947	G	A	0.002	0.0249	0.0017	0.0541	0.002	0.0249	0.0017	0.0541	0.6757	-1.6277	4.54E-07
2	rs113626797	81295337	T	C	0	0.0249	0	0.0303	0	0.0249	0	0.0303	0.8454	-1.4247	4.56E-07
4	rs61731371	186272721	A	G	0.0061	0.0138	0.0699	0.0462	0.0061	0.0138	0.0699	0.0462	0.8145	-1.4202	4.61E-07
9	chr9:131849423:D	131849423	GCTTT	G	0.0102	0.1243	0.0664	0.0026	0.0102	0.1243	0.0664	0.0026	0.9886	-1.2736	4.68E-07
9	rs10988213	131881833	C	G	0.0102	0.1215	0.0857	0.0026	0.0102	0.1215	0.0857	0.0026	0.9886	-1.2736	4.68E-07
9	rs10988226	131904336	C	T	0.0102	0.1243	0.0857	0.0026	0.0102	0.1243	0.0857	0.0026	0.9886	-1.2736	4.68E-07
9	rs12342339	131852500	T	G	0.0102	0.1243	0.0664	0.0026	0.0102	0.1243	0.0664	0.0026	0.9886	-1.2736	4.68E-07
