# Supplementary material for: Mercapturic Acids Derived from the Toxicants Acrolein and Crotonaldehyde in the Urine of Cigarette Smokers from Five Ethnic Groups with Differing Risks for Lung Cancer
Source: PLoS One. 2015 Jun 8;10(6):e0124841. doi: 10.1371/journal.pone.0124841 (PMC4460074; doi:10.1371/journal.pone.0124841)
Supplement: S10 Table — (CSV) [file pone.0124841.s010.csv]

Supplemental Table 10: Top 100 Associations for HMPMA in Whites
CHR	SNP	BP	A1	A2	afr_aaf	amr_aaf	asn_aaf	eur_aaf	afr_maf	amr_maf	asn_maf	eur_maf	INFO	BETA	P
3	rs17041333	4793006	T	G	0.1931	0.0856	0.0455	0.0185	0.1931	0.0856	0.0455	0.0185	0.7171	-0.8959	2.78E-08
3	rs11708245	68796156	G	A	0.0813	0.2818	0.0524	0.4037	0.0813	0.2818	0.0524	0.4037	1.0436	0.1938	1.05E-07
5	chr5:75369330:I	75369330	A	ATGTG	0.1524	0.0304	0	0.004	0.1524	0.0304	0	0.004	0.8474	-0.9522	1.30E-07
11	rs11019935	88174968	C	A	0.002	0.0387	0.2168	0.0185	0.002	0.0387	0.2168	0.0185	0.8042	-0.7379	2.50E-07
2	rs150734725	195151205	G	A	0.0041	0.0193	0.1503	0.0053	0.0041	0.0193	0.1503	0.0053	0.5082	-1.3024	2.95E-07
15	rs8035887	99161452	C	G	0.3496	0.0359	0.007	0.0106	0.3496	0.0359	0.007	0.0106	0.8948	-0.6866	3.98E-07
16	rs190542424	34377824	G	A	0.0041	0.0221	0	0.0317	0.0041	0.0221	0	0.0317	0.3899	-1.3492	4.26E-07
10	rs192858301	24071006	A	T	0.0305	0.0166	0.014	0.0237	0.0305	0.0166	0.014	0.0237	0.4267	-1.1652	4.77E-07
16	rs149133508	34850618	T	C	0	0.0138	0.0017	0.0343	0	0.0138	0.0017	0.0343	0.3737	-1.4324	5.09E-07
11	rs61880854	4824628	G	A	0	0.0055	0	0.0343	0	0.0055	0	0.0343	0.97	0.5055	5.38E-07
3	rs6772391	68775668	T	C	0.2053	0.3923	0.3129	0.4697	0.2053	0.3923	0.3129	0.4697	0.9915	0.1861	5.59E-07
13	rs76794684	109560568	C	G	0	0.0994	0.1783	0.0079	0	0.0994	0.1783	0.0079	1.1083	-0.6956	5.98E-07
13	rs78553789	109556519	T	C	0	0.0994	0.1783	0.0079	0	0.0994	0.1783	0.0079	1.1083	-0.6956	5.98E-07
4	rs80205050	30258246	G	A	0.0061	0	0.0122	0.0132	0.0061	0	0.0122	0.0132	0.9847	-0.7611	6.18E-07
3	rs13084200	68775636	C	G	0.2012	0.3923	0.3269	0.4697	0.2012	0.3923	0.3269	0.4697	0.9871	0.1856	6.22E-07
4	rs77227117	30261644	C	T	0.0061	0	0.0122	0.0132	0.0061	0	0.0122	0.0132	0.9831	-0.7607	6.28E-07
13	rs75396145	109552083	C	T	0	0.0994	0.1801	0.0079	0	0.0994	0.1801	0.0079	1.1031	-0.6943	6.28E-07
16	chr16:69232020:I	69232020	T	TG	0.0061	0.0331	0.0017	0.0554	0.0061	0.0331	0.0017	0.0554	0.7356	0.4479	6.49E-07
4	rs17691439	30238486	A	G	0.0061	0	0.0122	0.0132	0.0061	0	0.0122	0.0132	0.9738	-0.7627	6.64E-07
4	rs190198570	30234995	T	C	0.0061	0	0.007	0.0132	0.0061	0	0.007	0.0132	0.9683	-0.7622	6.67E-07
13	rs78700713	109574544	A	G	0	0.0994	0.1818	0.0079	0	0.0994	0.1818	0.0079	1.1066	-0.6867	7.18E-07
3	rs76347219	139866474	G	C	0.0081	0.1298	0.0769	0.0013	0.0081	0.1298	0.0769	0.0013	0.4607	-0.9717	7.37E-07
2	rs147084229	182316247	G	A	0.0102	0.0221	0.1031	0.0237	0.0102	0.0221	0.1031	0.0237	0.7736	-0.7441	7.50E-07
3	rs9883220	68730466	C	T	0.2073	0.3895	0.3077	0.4367	0.2073	0.3895	0.3077	0.4367	0.9612	0.1873	8.24E-07
7	rs185203327	44849435	C	T	0.0041	0.0359	0.0122	0.029	0.0041	0.0359	0.0122	0.029	0.7826	-0.6381	8.31E-07
13	rs78493779	109575277	A	C	0	0.0994	0.1818	0.0079	0	0.0994	0.1818	0.0079	1.0531	-0.6931	9.35E-07
3	rs1394256	68786142	A	G	0.0894	0.3011	0.0455	0.4525	0.0894	0.3011	0.0455	0.4525	1.0358	0.179	9.46E-07
17	rs72819126	31485880	G	A	0.0061	0.0304	0	0.0132	0.0061	0.0304	0	0.0132	0.9547	-0.5993	1.09E-06
3	rs11128088	68752815	G	C	0.0854	0.3039	0.0524	0.4301	0.0854	0.3039	0.0524	0.4301	1.0314	0.1784	1.23E-06
5	rs117041666	75349502	A	G	0	0	0.0105	0.0026	0	0	0.0105	0.0026	0.8361	-0.9269	1.31E-06
5	rs3097847	170897208	G	A	0.1179	0.0249	0	0.0488	0.1179	0.0249	0	0.0488	0.9053	-0.3852	1.34E-06
3	rs9878555	68760025	C	T	0.1179	0.2928	0.0315	0.4288	0.1179	0.2928	0.0315	0.4288	1.0302	0.1776	1.39E-06
3	rs9878718	68760120	C	G	0.1179	0.2928	0.0315	0.4288	0.1179	0.2928	0.0315	0.4288	1.0302	0.1776	1.39E-06
3	rs1387729	68807365	T	G	0.1423	0.2845	0.0647	0.3879	0.1423	0.2845	0.0647	0.3879	1.0533	0.1768	1.41E-06
3	rs11717220	68817880	T	A	0.1179	0.2845	0.0629	0.3826	0.1179	0.2845	0.0629	0.3826	1.0524	0.1768	1.42E-06
3	rs62254083	68810943	T	C	0.1179	0.2818	0.0647	0.3839	0.1179	0.2818	0.0647	0.3839	1.0524	0.1768	1.42E-06
5	chr5:136431031:I	136431031	T	TA	0.315	0.0829	0.0979	0.0264	0.315	0.0829	0.0979	0.0264	1.0444	-0.4462	1.50E-06
6	rs4897220	127889330	T	A	0.1098	0.4613	0.5979	0.2797	0.1098	0.4613	0.4021	0.2797	0.9963	-0.1952	1.51E-06
3	rs35580688	68758649	A	G	0.2276	0.3895	0.3269	0.4512	0.2276	0.3895	0.3269	0.4512	0.9785	0.1806	1.57E-06
3	rs9851134	68819445	C	G	0.3008	0.2901	0.0647	0.3839	0.3008	0.2901	0.0647	0.3839	1.0478	0.1761	1.59E-06
18	chr18:27046884:D	27046884	TAC	T	0.0488	0.0138	0.021	0.0224	0.0488	0.0138	0.021	0.0224	0.3975	-1.0994	1.59E-06
3	rs1354440	68811959	G	A	0.0793	0.2818	0.049	0.3839	0.0793	0.2818	0.049	0.3839	1.0602	0.1751	1.69E-06
3	rs62254085	68812735	T	G	0.0813	0.2845	0.049	0.3839	0.0813	0.2845	0.049	0.3839	1.0602	0.1751	1.69E-06
3	rs971381	68761244	C	T	0.0854	0.3011	0.0315	0.434	0.0854	0.3011	0.0315	0.434	1.0341	0.1759	1.71E-06
2	rs115944785	129677415	C	T	0.0041	0.0249	0	0.058	0.0041	0.0249	0	0.058	0.9139	-0.402	1.77E-06
3	rs2130437	68824076	G	T	0.2276	0.2873	0.0647	0.3826	0.2276	0.2873	0.0647	0.3826	1.0551	0.175	1.77E-06
3	rs1602198	68827688	T	C	0.0813	0.2845	0.0647	0.3826	0.0813	0.2845	0.0647	0.3826	1.0547	0.1753	1.77E-06
9	rs111873027	126953640	G	A	0.2256	0.0304	0.007	0.0066	0.2256	0.0304	0.007	0.0066	0.6735	-0.9778	1.78E-06
3	rs9310132	68809215	C	T	0.0793	0.2818	0.0647	0.3839	0.0793	0.2818	0.0647	0.3839	1.0567	0.1745	1.90E-06
3	rs9840400	68808706	A	G	0.0772	0.2818	0.0647	0.3879	0.0772	0.2818	0.0647	0.3879	1.0567	0.1745	1.90E-06
3	rs1602201	68821806	G	C	0.0793	0.2845	0.0629	0.3826	0.0793	0.2845	0.0629	0.3826	1.0565	0.1745	1.90E-06
3	rs7648643	68833264	G	T	0.0813	0.2845	0.0647	0.3852	0.0813	0.2845	0.0647	0.3852	1.0572	0.1744	1.90E-06
3	rs9822359	68834252	T	A	0.0813	0.2845	0.0647	0.3852	0.0813	0.2845	0.0647	0.3852	1.0572	0.1744	1.90E-06
3	rs9824091	68835529	A	T	0.1057	0.2845	0.0647	0.3852	0.1057	0.2845	0.0647	0.3852	1.0572	0.1744	1.90E-06
3	rs9826485	68759866	T	C	0.0833	0.2928	0.0385	0.4288	0.0833	0.2928	0.0385	0.4288	1.0344	0.1751	1.90E-06
3	rs11706249	68824781	G	T	0.0813	0.2845	0.0647	0.3826	0.0813	0.2845	0.0647	0.3826	1.0565	0.1745	1.91E-06
3	rs1602197	68831375	G	C	0.0813	0.2845	0.0647	0.3852	0.0813	0.2845	0.0647	0.3852	1.0565	0.1745	1.91E-06
3	rs28758872	68830086	C	T	0.0813	0.2845	0.0647	0.3852	0.0813	0.2845	0.0647	0.3852	1.0565	0.1745	1.91E-06
3	rs62254089	68825440	G	A	0.0813	0.2845	0.0647	0.3839	0.0813	0.2845	0.0647	0.3839	1.0565	0.1745	1.91E-06
3	rs9882142	68830866	C	G	0.0813	0.2845	0.0647	0.3852	0.0813	0.2845	0.0647	0.3852	1.0565	0.1745	1.91E-06
3	rs62254087	68817328	G	A	0.2561	0.2901	0.0682	0.3839	0.2561	0.2901	0.0682	0.3839	1.0492	0.1747	1.92E-06
9	rs10958852	10060843	C	T	0.1931	0.0221	0.0315	0.0211	0.1931	0.0221	0.0315	0.0211	0.7672	-0.6831	1.93E-06
3	rs9867467	68840320	G	T	0.0833	0.2845	0.0629	0.3839	0.0833	0.2845	0.0629	0.3839	1.0566	0.1744	1.94E-06
13	rs7339032	109562298	G	T	0.0427	0.0994	0.1836	0.0079	0.0427	0.0994	0.1836	0.0079	1.1287	-0.6537	1.94E-06
3	rs1504295	68765354	T	C	0.0833	0.3149	0.0385	0.4525	0.0833	0.3149	0.0385	0.4525	1.0417	0.1729	2.03E-06
3	rs4632549	68821410	G	A	0.2033	0.2901	0.0629	0.3826	0.2033	0.2901	0.0629	0.3826	1.0544	0.1738	2.07E-06
10	rs140018268	118017964	T	A	0.0325	0.0166	0.028	0.0303	0.0325	0.0166	0.028	0.0303	0.6905	-0.6172	2.08E-06
3	rs9851941	68837555	G	A	0.1057	0.2845	0.0647	0.3839	0.1057	0.2845	0.0647	0.3839	1.0611	0.1734	2.11E-06
16	rs2696842	86369880	A	T	0.939	0.9751	1	0.9815	0.061	0.0249	0	0.0185	0.9017	-0.4964	2.12E-06
21	chr21:32618537:I	32618537	C	CT	0.0976	0.058	0.0402	0.0277	0.0976	0.058	0.0402	0.0277	0.767	-0.5159	2.12E-06
20	rs193078978	26082757	A	C	0.0976	0.105	0.1573	0.1227	0.0976	0.105	0.1573	0.1227	0.6217	-0.3087	2.17E-06
3	rs13320444	68844865	A	G	0.1057	0.2845	0.0612	0.3839	0.1057	0.2845	0.0612	0.3839	1.0526	0.1738	2.19E-06
3	rs13321204	68844861	T	C	0.126	0.2845	0.0612	0.3839	0.126	0.2845	0.0612	0.3839	1.0526	0.1738	2.19E-06
3	rs143190104	68862780	G	C	0.0732	0.2569	0.0612	0.3391	0.0732	0.2569	0.0612	0.3391	1.0169	0.1796	2.20E-06
10	rs12218391	20302572	C	T	0.2947	0.1823	0.4825	0.2071	0.2947	0.1823	0.4825	0.2071	1.0344	-0.2158	2.24E-06
7	rs28459952	24514101	T	C	0.0041	0.0166	0.0839	0.0343	0.0041	0.0166	0.0839	0.0343	0.9478	-0.4564	2.26E-06
10	rs2497442	7216979	G	C	0.9309	0.9862	1	0.9934	0.0691	0.0138	0	0.0066	0.9238	0.9057	2.27E-06
3	rs1387730	68845092	G	A	0.0813	0.2845	0.0612	0.3839	0.0813	0.2845	0.0612	0.3839	1.0517	0.1735	2.29E-06
1	rs76620758	97375844	G	A	0.0081	0.058	0.1573	0.0026	0.0081	0.058	0.1573	0.0026	0.8703	-0.6556	2.30E-06
4	rs189962344	73500067	C	T	0.0285	0.0055	0.0227	0.0119	0.0285	0.0055	0.0227	0.0119	0.6698	-0.9147	2.33E-06
4	rs78722378	30266568	T	C	0.0061	0	0.0122	0.0145	0.0061	0	0.0122	0.0145	0.9755	-0.7005	2.39E-06
10	rs11011737	20303996	T	C	0.3313	0.1851	0.4895	0.2124	0.3313	0.1851	0.4895	0.2124	1.0287	-0.2155	2.41E-06
3	rs3805002	4782586	C	T	0.1037	0.047	0.0262	0.0132	0.1037	0.047	0.0262	0.0132	0.8221	-0.6509	2.41E-06
3	rs9817600	68820507	G	A	0.1199	0.2845	0.0629	0.3707	0.1199	0.2845	0.0629	0.3707	1.0438	0.1745	2.42E-06
3	rs72622154	4656038	A	G	0.1179	0.1381	0.4895	0.0567	0.1179	0.1381	0.4895	0.0567	0.8389	-0.3942	2.65E-06
7	rs184858532	44908411	C	T	0.0041	0.0276	0.0035	0.0264	0.0041	0.0276	0.0035	0.0264	0.7937	-0.6234	2.68E-06
16	rs117331002	34374522	C	A	0.002	0.0331	0	0.0488	0.002	0.0331	0	0.0488	0.52	-0.9114	2.77E-06
13	rs80126069	109565513	C	A	0.0346	0.0994	0.1801	0.004	0.0346	0.0994	0.1801	0.004	1.1109	-0.6295	2.88E-06
16	rs138481877	34394255	G	A	0.002	0.0304	0	0.0488	0.002	0.0304	0	0.0488	0.5197	-0.9089	2.97E-06
20	chr20:19279273:I	19279273	G	GA	0.0244	0.0138	0.028	0.0237	0.0244	0.0138	0.028	0.0237	0.7941	-0.5819	2.99E-06
13	rs79531132	109562772	T	C	0	0.0994	0.1853	0.0079	0	0.0994	0.1853	0.0079	1.1126	-0.6269	3.01E-06
4	rs76690396	30286283	A	G	0.002	0	0.0122	0.0145	0.002	0	0.0122	0.0145	0.982	-0.6883	3.05E-06
4	rs79114166	30287856	A	G	0.0163	0	0.0122	0.0145	0.0163	0	0.0122	0.0145	0.982	-0.6883	3.05E-06
13	rs56842874	109554968	C	T	0	0.0994	0.1836	0.0079	0	0.0994	0.1836	0.0079	1.111	-0.6264	3.08E-06
13	rs58829929	109553885	G	A	0	0.0994	0.1836	0.0079	0	0.0994	0.1836	0.0079	1.1094	-0.6257	3.15E-06
4	rs116825459	30332429	G	A	0.0041	0.0028	0.014	0.0145	0.0041	0.0028	0.014	0.0145	0.9835	-0.6857	3.21E-06
4	rs139304028	30314328	C	T	0.0122	0.0055	0.0122	0.0145	0.0122	0.0055	0.0122	0.0145	0.9835	-0.6857	3.21E-06
4	rs17749631	30314790	G	T	0.0122	0.0055	0.0122	0.0145	0.0122	0.0055	0.0122	0.0145	0.9835	-0.6857	3.21E-06
4	rs75470969	30310480	T	C	0.0122	0.0055	0.0122	0.0145	0.0122	0.0055	0.0122	0.0145	0.9835	-0.6857	3.21E-06
4	rs77477491	30317481	C	T	0.0061	0.0028	0.0122	0.0145	0.0061	0.0028	0.0122	0.0145	0.9835	-0.6857	3.21E-06
