# Supplementary material for: Mercapturic Acids Derived from the Toxicants Acrolein and Crotonaldehyde in the Urine of Cigarette Smokers from Five Ethnic Groups with Differing Risks for Lung Cancer
Source: PLoS One. 2015 Jun 8;10(6):e0124841. doi: 10.1371/journal.pone.0124841 (PMC4460074; doi:10.1371/journal.pone.0124841)
Supplement: S11 Table — (CSV) [file pone.0124841.s011.csv]

Supplemental Table 11: Top 100 Associations for HMPMA in Native Hawaiians
CHR	SNP	BP	A1	A2	afr_aaf	amr_aaf	asn_aaf	eur_aaf	afr_maf	amr_maf	asn_maf	eur_maf	INFO	BETA	P
X	rs181869920	78930122	G	T	0	0.0036	0	0.0276	0	0.0036	0	0.0276	0.8727	-1.3873	8.53E-11
X	rs144579391	78904712	G	A	0	0.0036	0	0.0276	0	0.0036	0	0.0276	0.8625	-1.3765	1.04E-10
X	rs150556097	78935223	G	T	0	0.0036	0	0.0276	0	0.0036	0	0.0276	0.8769	-1.3866	1.04E-10
X	rs5937507	75417011	T	A	0.0053	0.0292	0	0.0345	0.0053	0.0292	0	0.0345	0.8508	-1.2018	1.73E-08
X	rs141673277	75399673	A	G	0.0053	0.0292	0	0.0293	0.0053	0.0292	0	0.0293	0.8865	-1.2131	1.83E-08
2	rs10856789	19781162	T	C	0.8496	0.9862	0.9895	0.996	0.1504	0.0138	0.0105	0.004	0.6879	1.1678	1.28E-07
X	rs146514374	7807167	G	C	0.008	0.0036	0	0.0155	0.008	0.0036	0	0.0155	0.9095	-1.0285	1.31E-07
X	rs5938548	75634974	C	A	0.0133	0.0292	0.0047	0.0241	0.0133	0.0292	0.0047	0.0241	0.7988	-1.0852	1.55E-07
X	rs142831686	75529220	G	A	0.0053	0.0292	0	0.0293	0.0053	0.0292	0	0.0293	0.8536	-1.1207	2.09E-07
X	rs148215758	54044107	A	C	0.0027	0.0073	0	0.0448	0.0027	0.0073	0	0.0448	0.7619	-1.1057	2.19E-07
X	rs62613902	75574433	C	T	0.0053	0.0292	0	0.0241	0.0053	0.0292	0	0.0241	0.8792	-1.1223	2.52E-07
X	rs74424752	75561405	A	G	0.0053	0.0292	0	0.0241	0.0053	0.0292	0	0.0241	0.8792	-1.1223	2.52E-07
16	chr16:1253906:I	1253906	T	TG	0	0.0359	0.0087	0.0132	0	0.0359	0.0087	0.0132	0.7196	1.096	2.52E-07
10	rs115536975	128771834	A	T	0.0589	0.0718	0.0192	0.0396	0.0589	0.0718	0.0192	0.0396	0.8895	-1.0725	2.55E-07
21	rs78211511	17562284	G	T	0	0	0.0594	0	0	0	0.0594	0	0.6543	-1.0443	3.00E-07
2	rs186826000	153943226	T	A	0	0.0249	0.0035	0.0251	0	0.0249	0.0035	0.0251	0.6286	1.2654	3.05E-07
5	rs80337801	73654998	G	A	0.002	0.0276	0.0017	0.033	0.002	0.0276	0.0017	0.033	0.8617	0.9711	3.14E-07
11	chr11:58313848:D	58313848	CT	C	0.0041	0.0635	0.0017	0.0805	0.0041	0.0635	0.0017	0.0805	0.9392	0.608	3.22E-07
X	rs143011308	4035127	T	A	0	0.0292	0	0.0362	0	0.0292	0	0.0362	1.297	-0.8601	3.75E-07
16	rs2316394	16636187	G	C	0.0285	0.0442	0.035	0.0317	0.0285	0.0442	0.035	0.0317	0.3543	-1.283	3.86E-07
X	rs140633478	3945273	T	C	0	0.0219	0	0.0293	0	0.0219	0	0.0293	1.3071	-0.8845	3.97E-07
X	rs145375087	3976542	T	C	0	0.0219	0	0.0276	0	0.0219	0	0.0276	1.368	-0.8686	4.03E-07
X	rs183056377	56061250	G	A	0	0.0109	0	0.0603	0	0.0109	0	0.0603	1.0569	-0.8009	4.19E-07
X	rs17219051	4248101	C	T	0.0027	0.0292	0	0.0483	0.0027	0.0292	0	0.0483	1.1001	-0.8015	5.84E-07
6	rs180781551	48416112	C	G	0	0	0.0192	0	0	0	0.0192	0	0.6029	-1.2508	5.85E-07
X	rs140386998	100214972	C	T	0	0.0401	0	0.0328	0	0.0401	0	0.0328	0.9375	-0.7379	5.85E-07
4	rs6531565	37662532	T	A	0.876	0.9558	0.9301	0.9248	0.124	0.0442	0.0699	0.0752	0.516	-0.5136	6.07E-07
X	rs5957117	118264402	C	T	0.1353	0.0109	0	0.019	0.1353	0.0109	0	0.019	0.9699	-0.9688	6.49E-07
X	rs146414513	90803678	T	C	0	0.0109	0	0.0586	0	0.0109	0	0.0586	1.102	-0.8791	6.79E-07
11	rs113196862	58082609	C	T	0.002	0.0525	0	0.0646	0.002	0.0525	0	0.0646	0.9427	0.6231	7.21E-07
11	rs111921931	58080085	C	T	0.002	0.058	0	0.066	0.002	0.058	0	0.066	0.9371	0.6227	7.36E-07
X	rs147428850	78303470	G	A	0.0053	0.0182	0	0.0448	0.0053	0.0182	0	0.0448	1.1643	-0.8192	8.34E-07
14	rs147168872	50639995	A	C	0.002	0.0359	0	0.0013	0.002	0.0359	0	0.0013	0.4996	-1.1117	9.13E-07
X	rs5912268	78532413	C	T	0.0053	0.0219	0	0.0362	0.0053	0.0219	0	0.0362	1.2402	-0.8072	9.16E-07
X	rs192657641	75822038	C	T	0.0053	0.0292	0	0.0276	0.0053	0.0292	0	0.0276	1.0029	-0.9198	1.07E-06
X	rs62612828	77595537	T	C	0.0053	0.0328	0	0.0259	0.0053	0.0328	0	0.0259	0.8782	-0.9761	1.08E-06
3	rs189894228	90454395	A	G	0	0	0.0524	0.0066	0	0	0.0524	0.0066	0.6568	-1.0929	1.09E-06
X	rs5912893	78584459	T	C	0.0053	0.0255	0	0.0328	0.0053	0.0255	0	0.0328	1.1621	-0.797	1.10E-06
X	rs191870197	76046998	C	A	0.0053	0.0292	0	0.0259	0.0053	0.0292	0	0.0259	0.9518	-0.9067	1.19E-06
X	rs140275014	76002082	G	A	0.0053	0.0292	0	0.0259	0.0053	0.0292	0	0.0259	0.9491	-0.905	1.21E-06
X	rs5938727	76101262	C	T	0.0053	0.0292	0	0.0259	0.0053	0.0292	0	0.0259	0.9469	-0.9051	1.21E-06
X	rs62612661	76116801	C	T	0.0053	0.0292	0	0.0259	0.0053	0.0292	0	0.0259	0.9469	-0.9051	1.21E-06
11	rs112960054	58331842	C	G	0.002	0.0497	0	0.0686	0.002	0.0497	0	0.0686	0.9649	0.6103	1.21E-06
X	rs4644421	76311126	C	A	0.0106	0.0255	0	0.0172	0.0106	0.0255	0	0.0172	1.0689	-0.9434	1.23E-06
7	rs74464075	86874077	T	C	0	0.0442	0.0175	0	0	0.0442	0.0175	0	0.5255	-1.3228	1.36E-06
X	rs12854631	58323845	A	C	0.0053	0.0109	0.0023	0.0345	0.0053	0.0109	0.0023	0.0345	0.9614	-0.8076	1.46E-06
X	chrX:76900209:I	76900209	G	GA	0.0584	0.0365	0.0304	0.0276	0.0584	0.0365	0.0304	0.0276	0.6481	-1.0884	1.63E-06
9	rs117926975	97358141	C	T	0.002	0.011	0	0.0158	0.002	0.011	0	0.0158	0.658	-1.202	1.69E-06
3	rs60136336	93690847	T	A	0	0	0.0542	0.0079	0	0	0.0542	0.0079	0.7099	-0.7505	1.71E-06
X	rs17218184	75343766	G	C	0.0053	0.0292	0	0.0293	0.0053	0.0292	0	0.0293	0.8965	-1.037	1.85E-06
7	rs4716734	157234419	T	G	0.0691	0.0829	0.0804	0.0805	0.0691	0.0829	0.0804	0.0805	0.5775	-0.5754	1.86E-06
4	rs6531564	37662526	G	T	0.8618	0.9475	0.9266	0.9182	0.1382	0.0525	0.0734	0.0818	0.503	-0.4828	2.05E-06
X	rs5938668	75977531	C	T	0.008	0.0949	0.0023	0.0259	0.008	0.0949	0.0023	0.0259	0.9115	-0.8792	2.15E-06
6	rs117787235	45601350	G	T	0	0.0083	0.0507	0.0013	0	0.0083	0.0507	0.0013	1.067	-0.679	2.17E-06
9	chr9:135636646:I	135636646	C	CT	0.2276	0.0718	0.007	0.0277	0.2276	0.0718	0.007	0.0277	0.5103	1.3268	2.36E-06
3	rs74427637	792827	A	G	0	0.116	0.0332	0	0	0.116	0.0332	0	0.3297	-1.2837	2.44E-06
X	rs140267713	106048068	G	A	0	0.0292	0	0.0431	0	0.0292	0	0.0431	1.0985	-0.8404	2.44E-06
3	rs149422347	54497774	G	A	0.002	0.0028	0.0052	0.0237	0.002	0.0028	0.0052	0.0237	0.3134	1.482	2.46E-06
X	rs55952756	44319940	A	T	0	0.0109	0	0.0276	0	0.0109	0	0.0276	1.2445	-0.7218	2.47E-06
16	rs61743495	1484455	T	C	0.1402	0.058	0.0122	0.0356	0.1402	0.058	0.0122	0.0356	0.8403	0.9229	2.61E-06
14	rs191936903	34496452	G	C	0.0691	0.0359	0.0297	0.0185	0.0691	0.0359	0.0297	0.0185	0.6195	-1.1003	2.62E-06
7	chr7:31622455:I	31622455	C	CA	0.0061	0.0331	0.0087	0.004	0.0061	0.0331	0.0087	0.004	0.6357	-0.9389	2.65E-06
21	rs112591243	47718796	G	A	0.0894	0.0884	0.014	0.0818	0.0894	0.0884	0.014	0.0818	0.9544	-0.6857	2.67E-06
X	rs146228471	77462433	G	T	0.0053	0.0328	0	0.0293	0.0053	0.0328	0	0.0293	0.9333	-0.832	2.79E-06
10	rs187296392	61530398	G	A	0.002	0.0083	0	0.033	0.002	0.0083	0	0.033	0.6851	1.1487	2.80E-06
X	rs5916984	105597992	G	A	0	0.0219	0	0.0466	0	0.0219	0	0.0466	1.1513	-0.8342	2.81E-06
15	rs16942556	60687251	C	T	0	0.0193	0	0.0409	0	0.0193	0	0.0409	0.6666	1.1184	3.05E-06
X	rs182705894	70624795	T	G	0	0.0292	0	0.0328	0	0.0292	0	0.0328	1.2175	-0.8778	3.08E-06
15	rs12906286	60734318	C	T	0	0.0193	0	0.0409	0	0.0193	0	0.0409	0.6687	1.1176	3.10E-06
X	rs188085108	78110060	T	C	0.0053	0.0146	0.0023	0.0448	0.0053	0.0146	0.0023	0.0448	1.0834	-0.7341	3.20E-06
X	chrX:73442475:D	73442475	GGAAGGAAC	G	0.1406	0.0547	0.0093	0.0534	0.1406	0.0547	0.0093	0.0534	1.1073	-0.7068	3.20E-06
X	rs144773023	105497859	T	C	0	0.0255	0	0.0466	0	0.0255	0	0.0466	1.1512	-0.8408	3.31E-06
15	rs34923402	60796818	C	T	0	0.0193	0	0.0422	0	0.0193	0	0.0422	0.6781	1.1083	3.43E-06
15	chr15:60735703:I	60735703	G	GT	0.0142	0.0746	0	0.1161	0.0142	0.0746	0	0.1161	0.9939	0.4555	3.55E-06
10	rs77040403	71640838	G	A	0	0	0.035	0	0	0	0.035	0	0.6459	-0.7427	3.66E-06
X	rs137948999	18212182	A	G	0	0.0036	0	0.0207	0	0.0036	0	0.0207	1.0576	-0.8279	3.67E-06
16	rs115991841	1484648	G	A	0.1463	0.0635	0.0122	0.0356	0.1463	0.0635	0.0122	0.0356	0.8336	0.9085	3.81E-06
3	rs142737774	93609359	C	T	0	0.0028	0.0542	0.0079	0	0.0028	0.0542	0.0079	0.7471	-0.7892	3.81E-06
11	rs117807646	119619913	C	T	0.0041	0.0221	0	0.0488	0.0041	0.0221	0	0.0488	0.6534	-0.7472	3.83E-06
16	rs147774538	10372520	C	T	0.0061	0.0414	0.0017	0.0554	0.0061	0.0414	0.0017	0.0554	0.576	-1.0415	3.84E-06
X	rs7473757	61946729	A	G	0.0053	0.0693	0.0023	0.0621	0.0053	0.0693	0.0023	0.0621	0.9162	-0.7668	3.89E-06
X	rs181551482	90654613	A	T	0.0053	0.0182	0	0.0431	0.0053	0.0182	0	0.0431	1.3453	-0.7179	4.15E-06
6	rs117914390	108762206	T	C	0	0	0.0262	0	0	0	0.0262	0	0.5335	-1.2612	4.18E-06
6	rs117695864	108698351	T	G	0.0041	0	0.0262	0	0.0041	0	0.0262	0	0.5353	-1.2603	4.27E-06
10	rs74383458	134221545	C	A	0	0.0304	0	0.0237	0	0.0304	0	0.0237	0.734	0.9327	4.33E-06
21	rs113059032	47751646	C	T	0.1138	0.0967	0.014	0.0844	0.1138	0.0967	0.014	0.0844	0.9573	-0.6791	4.49E-06
X	rs5975063	128052266	G	A	0.0053	0.0109	0.014	0.0397	0.0053	0.0109	0.014	0.0397	0.8053	-0.9373	4.51E-06
X	rs147687422	105482318	T	C	0	0.0255	0	0.0466	0	0.0255	0	0.0466	1.148	-0.8454	4.59E-06
20	rs6065855	44290133	C	T	0.0467	0.0387	0.0052	0.0303	0.0467	0.0387	0.0052	0.0303	0.8479	0.6644	4.59E-06
13	rs2027099	67043092	T	A	0.4878	0.663	0.8374	0.5937	0.4878	0.337	0.1626	0.4063	1.0179	-0.2073	4.63E-06
3	rs150175208	93635763	A	C	0	0	0.0822	0.0066	0	0	0.0822	0.0066	0.6031	-0.758	4.83E-06
7	rs4732446	82002217	C	G	0	0.0884	0.0122	0.0013	0	0.0884	0.0122	0.0013	0.7403	-1.0501	4.93E-06
7	chr7:36496421:D	36496421	TTGTC	T	0.0711	0.0663	0.0402	0.128	0.0711	0.0663	0.0402	0.128	0.9267	0.5122	4.96E-06
14	rs76752037	105728197	C	T	0.0061	0.0552	0	0.0831	0.0061	0.0552	0	0.0831	0.7622	0.826	4.98E-06
X	chrX:73350829:D	73350829	AATAC	A	0.0053	0.0182	0	0.0448	0.0053	0.0182	0	0.0448	0.3712	0.7897	4.98E-06
X	chrX:73350830:D	73350830	ATACT	A	0.0053	0.0182	0	0.0448	0.0053	0.0182	0	0.0448	0.3712	0.7897	4.98E-06
X	rs5938746	76129130	C	T	0.0053	0.0328	0	0.031	0.0053	0.0328	0	0.031	0.9167	-0.8085	5.05E-06
X	chrX:89263925:I	89263925	G	GA	0.0133	0.0182	0.0117	0.0138	0.0133	0.0182	0.0117	0.0138	0.7052	-0.9185	5.14E-06
X	chrX:22721437:I	22721437	G	GT	0.0398	0.0219	0.0117	0.0362	0.0398	0.0219	0.0117	0.0362	0.4988	-1.0897	5.15E-06
X	rs62596819	61947363	G	T	0.008	0.0109	0	0.05	0.008	0.0109	0	0.05	1.2365	-0.7819	5.20E-06
