# Supplementary material for: Mercapturic Acids Derived from the Toxicants Acrolein and Crotonaldehyde in the Urine of Cigarette Smokers from Five Ethnic Groups with Differing Risks for Lung Cancer
Source: PLoS One. 2015 Jun 8;10(6):e0124841. doi: 10.1371/journal.pone.0124841 (PMC4460074; doi:10.1371/journal.pone.0124841)
Supplement: S12 Table — (CSV) [file pone.0124841.s012.csv]

Supplemental Table 12: Top 100 Associations for HMPMA in Latinos
CHR	SNP	BP	A1	A2	afr_aaf	amr_aaf	asn_aaf	eur_aaf	afr_maf	amr_maf	asn_maf	eur_maf	INFO	BETA	P
4	chr4:39259360:D	39259360	CG	C	0.2134	0.0221	0	0	0.2134	0.0221	0	0	0.9695	-1.3787	3.77E-09
5	rs76632111	35441720	T	C	0.0041	0.0138	0	0.0488	0.0041	0.0138	0	0.0488	0.7678	-1.2071	6.54E-09
4	rs7675915	4678907	A	G	0.998	0.9641	1	0.9472	0.002	0.0359	0	0.0528	1.0009	0.6309	2.95E-08
X	rs137986605	134078169	G	A	0	0.0036	0	0.0362	0	0.0036	0	0.0362	1.584	-0.6545	8.20E-08
7	chr7:37742436:D	37742436	TA	T	0.0305	0.0414	0.0944	0.0198	0.0305	0.0414	0.0944	0.0198	0.5095	-1.1629	1.91E-07
2	rs34395537	184492741	T	C	0.002	0.0083	0	0.0396	0.002	0.0083	0	0.0396	0.8404	-1.3226	2.57E-07
6	rs80011011	8665157	G	A	0	0	0.0629	0	0	0	0.0629	0	0.7061	-1.3328	3.07E-07
2	rs74760234	56025873	C	T	0.1159	0.0028	0.0227	0.0013	0.1159	0.0028	0.0227	0.0013	0.9149	-1.2083	3.71E-07
2	rs139624463	56021050	G	T	0.1159	0.0028	0.0227	0.0026	0.1159	0.0028	0.0227	0.0026	0.9122	-1.2079	3.90E-07
2	rs78355147	30986745	T	C	0.002	0.0083	0.0105	0.0264	0.002	0.0083	0.0105	0.0264	0.8396	-0.9913	4.65E-07
2	rs61571577	47236436	C	T	0.2093	0.0221	0	0.0013	0.2093	0.0221	0	0.0013	0.961	-1.1768	4.92E-07
X	rs181950402	134120483	T	G	0.0345	0.0255	0.021	0.0793	0.0345	0.0255	0.021	0.0793	1.0074	-0.5708	6.12E-07
2	rs145005649	56015471	C	G	0.1138	0.0028	0.0227	0.0013	0.1138	0.0028	0.0227	0.0013	0.913	-1.1873	6.62E-07
3	chr3:139579023:D	139579023	TACA	T	0.313	0.0359	0	0.0013	0.313	0.0359	0	0.0013	0.974	-0.8431	6.78E-07
13	rs113337625	63285273	G	A	0.0894	0.0359	0	0.0053	0.0894	0.0359	0	0.0053	0.9792	-1.0121	6.93E-07
13	rs116571008	63284038	C	G	0.0955	0.0359	0	0.0053	0.0955	0.0359	0	0.0053	0.9792	-1.0121	6.93E-07
2	rs115219852	61651528	G	A	0.002	0.0166	0	0.0303	0.002	0.0166	0	0.0303	0.8728	-1.184	7.12E-07
13	rs11842956	63291570	A	G	0.0915	0.0331	0	0.0053	0.0915	0.0331	0	0.0053	0.9821	-1.0109	7.18E-07
2	chr2:56051047:I	56051047	T	TGGCTCGTGC	0.1118	0.0055	0.0052	0.0053	0.1118	0.0055	0.0052	0.0053	0.8926	-1.2392	7.62E-07
8	rs80018415	133916799	G	A	0.0041	0.0387	0.0017	0.0844	0.0041	0.0387	0.0017	0.0844	0.8725	-0.6193	7.74E-07
6	rs80074881	8707359	A	G	0	0	0.0559	0	0	0	0.0559	0	0.7169	-1.295	7.97E-07
2	rs60866311	101592061	T	G	0.2114	0.0166	0.0682	0.0053	0.2114	0.0166	0.0682	0.0053	1.0315	-0.7469	8.55E-07
3	chr3:134407990:D	134407990	CCT	C	0.1016	0.0387	0.0052	0.0106	0.1016	0.0387	0.0052	0.0106	0.7182	-1.3036	9.92E-07
12	rs137949660	117933500	G	C	0	0.0193	0	0.0224	0	0.0193	0	0.0224	0.9515	-0.9133	1.05E-06
4	rs10031466	189015402	G	A	0.7459	0.5497	0.9038	0.4499	0.2541	0.4503	0.0962	0.4499	0.9686	-0.2396	1.06E-06
4	rs2279550	189012728	G	C	0.8049	0.5608	0.9038	0.4538	0.1951	0.4392	0.0962	0.4538	0.9727	-0.2383	1.14E-06
2	rs73939615	82352497	C	T	0.1159	0.0028	0	0.0026	0.1159	0.0028	0	0.0026	0.8496	-1.2363	1.14E-06
7	rs73099645	43226641	A	G	0.0102	0.0442	0	0.0277	0.0102	0.0442	0	0.0277	1.0106	-0.6507	1.19E-06
17	chr17:63536370:D	63536370	CA	C	0.2846	0.0884	0.2238	0.1689	0.2846	0.0884	0.2238	0.1689	0.5325	-0.4379	1.19E-06
14	rs190480000	82031121	G	A	0.0203	0.0249	0.014	0.029	0.0203	0.0249	0.014	0.029	0.5834	-0.9245	1.27E-06
4	rs12647135	189011174	C	A	0.7988	0.5608	0.9038	0.4538	0.2012	0.4392	0.0962	0.4538	0.9676	-0.2376	1.30E-06
10	rs76124550	114386739	C	T	0.0041	0.0359	0	0.0317	0.0041	0.0359	0	0.0317	0.5958	-1.0661	1.34E-06
7	rs2395909	107292663	G	A	0.5244	0.6326	0.4353	0.6346	0.4756	0.3674	0.4353	0.3654	0.9439	0.2462	1.56E-06
4	rs185013096	39251826	G	A	0.2581	0.0304	0	0	0.2581	0.0304	0	0	0.9811	-0.9424	1.60E-06
4	rs7356457	39276821	G	A	0.2581	0.0304	0	0	0.2581	0.0304	0	0	0.9842	-0.9411	1.65E-06
18	rs116989867	77172316	C	G	0.0081	0	0.0594	0	0.0081	0	0.0594	0	0.4574	-1.4136	1.68E-06
9	rs60250264	8897187	C	A	0.1646	0.0193	0.0035	0	0.1646	0.0193	0.0035	0	0.7068	-1.3059	1.71E-06
2	chr2:56047795:I	56047795	C	CATACT	0.1098	0.0028	0.0227	0.0013	0.1098	0.0028	0.0227	0.0013	0.9576	-1.0574	1.73E-06
21	rs16994935	38671418	C	T	0.2622	0.0497	0.0699	0.0185	0.2622	0.0497	0.0699	0.0185	0.9379	-0.6174	1.81E-06
4	rs72724970	189029878	C	T	0.1748	0.4227	0.0979	0.4802	0.1748	0.4227	0.0979	0.4802	0.8545	0.2493	1.92E-06
4	rs28637448	189019896	C	T	0.7967	0.5608	0.9038	0.4485	0.2033	0.4392	0.0962	0.4485	0.9769	-0.2317	2.17E-06
13	chr13:64032390:D	64032390	TTTC	T	0.3841	0.1602	0.1941	0.1755	0.3841	0.1602	0.1941	0.1755	0.6111	-0.3713	2.25E-06
4	rs7700222	189029622	C	T	0.187	0.4282	0.0979	0.4828	0.187	0.4282	0.0979	0.4828	0.8583	0.2466	2.35E-06
17	rs9912181	39039241	C	T	0.1341	0.0414	0	0.0594	0.1341	0.0414	0	0.0594	0.9435	-0.6894	2.38E-06
4	rs72724969	189029796	T	C	0.1545	0.4199	0.0979	0.4828	0.1545	0.4199	0.0979	0.4828	0.8592	0.2462	2.42E-06
5	rs78183038	35424232	T	A	0.0041	0.0304	0	0.0554	0.0041	0.0304	0	0.0554	0.7976	-0.8556	2.51E-06
10	rs9943451	7070570	A	T	0.1423	0.0138	0.0017	0.0026	0.1423	0.0138	0.0017	0.0026	0.7292	-1.1339	2.53E-06
2	chr2:232736242:I	232736242	C	CT	0.063	0.0138	0.0087	0.0106	0.063	0.0138	0.0087	0.0106	0.6037	-1.1828	2.57E-06
X	rs150889544	135133961	G	A	0.0531	0.0146	0	0.0052	0.0531	0.0146	0	0.0052	1.5712	-0.8548	2.63E-06
4	rs4862859	189017318	T	C	0.6911	0.5249	0.8671	0.442	0.3089	0.4751	0.1329	0.442	0.9157	-0.2373	2.66E-06
4	rs4689927	4733415	A	G	0.9919	0.884	0.9965	0.8325	0.0081	0.116	0.0035	0.1675	0.9837	0.3574	2.67E-06
5	rs111346824	105745616	T	A	0.002	0.0249	0	0.0277	0.002	0.0249	0	0.0277	0.9085	-0.8801	2.68E-06
3	rs112208829	58455997	C	T	0.0061	0.0166	0	0.033	0.0061	0.0166	0	0.033	0.9438	-1.0368	2.70E-06
10	chr10:6036426:I	6036426	A	AT	0.0955	0.011	0	0.0013	0.0955	0.011	0	0.0013	0.8836	-0.9359	2.71E-06
10	rs4285805	109533752	C	G	0.4472	0.3702	0.7063	0.3047	0.4472	0.3702	0.2937	0.3047	0.9958	0.2418	2.72E-06
X	rs114960827	135123485	G	C	0.1061	0.0182	0	0.0052	0.1061	0.0182	0	0.0052	1.5398	-0.8282	2.73E-06
X	rs139208167	135089273	G	A	0.1061	0.0182	0	0.0052	0.1061	0.0182	0	0.0052	1.5398	-0.8282	2.73E-06
4	rs147424172	39252422	G	T	0.2622	0.0304	0	0	0.2622	0.0304	0	0	0.9816	-0.8907	2.73E-06
4	rs28511868	39246681	T	A	0.2744	0.0304	0	0	0.2744	0.0304	0	0	0.9816	-0.8907	2.73E-06
13	rs79340079	63507482	A	T	0.1728	0.0249	0	0.0026	0.1728	0.0249	0	0.0026	0.9787	-0.8904	2.76E-06
4	rs11096985	39257005	G	A	0.2724	0.0304	0	0	0.2724	0.0304	0	0	0.983	-0.8898	2.79E-06
4	rs16995195	39257642	A	G	0.2846	0.0304	0	0	0.2846	0.0304	0	0	0.983	-0.8898	2.79E-06
4	rs7656788	39262442	A	G	0.2846	0.0304	0	0	0.2846	0.0304	0	0	0.983	-0.8898	2.79E-06
4	rs9991575	39259441	T	C	0.2663	0.0304	0	0	0.2663	0.0304	0	0	0.983	-0.8898	2.79E-06
X	rs115611675	135137205	G	C	0.0504	0.0146	0	0.0052	0.0504	0.0146	0	0.0052	1.5516	-0.85	2.80E-06
2	rs7561107	129029402	G	A	0.187	0.0276	0	0.0053	0.187	0.0276	0	0.0053	1.0822	-1.0082	2.84E-06
14	rs75575287	73222829	G	A	0.0081	0.0028	0.1469	0.0132	0.0081	0.0028	0.1469	0.0132	0.9765	-1.0865	2.85E-06
14	rs17120196	73206034	T	C	0.0081	0.0083	0.1364	0.0132	0.0081	0.0083	0.1364	0.0132	0.9887	-1.0811	2.91E-06
13	rs2669315	63538132	T	C	0.1687	0.0193	0	0	0.1687	0.0193	0	0	0.983	-0.8879	2.94E-06
13	rs60527334	63500621	T	G	0.1687	0.0221	0	0	0.1687	0.0221	0	0	0.983	-0.8879	2.94E-06
13	rs73497479	63500877	G	A	0.1687	0.0221	0	0	0.1687	0.0221	0	0	0.983	-0.8879	2.94E-06
13	rs73497486	63510152	T	C	0.1707	0.0221	0	0	0.1707	0.0221	0	0	0.983	-0.8879	2.94E-06
17	rs184910283	27254900	T	A	0.0305	0.0166	0.007	0.0145	0.0305	0.0166	0.007	0.0145	0.5508	-1.0577	3.03E-06
14	rs78473855	73206979	C	T	0.0081	0.0083	0.1364	0.0106	0.0081	0.0083	0.1364	0.0106	0.9899	-1.1357	3.04E-06
16	chr16:73789967:I	73789967	C	CTT	0.0467	0.0249	0.0157	0.0409	0.0467	0.0249	0.0157	0.0409	0.9513	-0.8207	3.13E-06
14	rs78905788	73233201	C	G	0.0081	0.0083	0.1486	0.0132	0.0081	0.0083	0.1486	0.0132	0.9707	-1.0835	3.17E-06
14	rs2332917	73239556	C	G	0.0081	0.0028	0.1469	0.0132	0.0081	0.0028	0.1469	0.0132	0.9809	-1.0859	3.17E-06
21	chr21:43196974:D	43196974	GGT	G	0.124	0.0304	0.0122	0.0409	0.124	0.0304	0.0122	0.0409	0.7013	-0.5962	3.26E-06
8	rs189087047	118651389	C	T	0	0	0	0.0475	0	0	0	0.0475	0.6901	-1.3249	3.30E-06
10	rs978571	108414764	G	A	0.8455	0.9475	0.9633	0.9683	0.1545	0.0525	0.0367	0.0317	0.6058	0.7898	3.39E-06
13	rs111834582	40788366	C	G	0.063	0.0055	0.014	0.0158	0.063	0.0055	0.014	0.0158	0.6562	-1.2451	3.42E-06
2	rs62169186	145061131	G	A	0.002	0.0083	0.0017	0.0594	0.002	0.0083	0.0017	0.0594	1.0416	-0.7196	3.47E-06
2	rs149804164	101590346	C	G	0.1138	0.0083	0.0437	0.0053	0.1138	0.0083	0.0437	0.0053	0.8801	-1.0062	3.51E-06
8	rs112505062	96293103	G	A	0.1016	0.0856	0.0087	0.0303	0.1016	0.0856	0.0087	0.0303	0.947	-0.3738	3.55E-06
8	rs6995368	96299366	T	C	0.2642	0.0994	0.0087	0.062	0.2642	0.0994	0.0087	0.062	0.9433	-0.3517	3.58E-06
8	rs113902396	96294167	G	A	0.1321	0.0856	0.007	0.0303	0.1321	0.0856	0.007	0.0303	0.9471	-0.3735	3.59E-06
8	rs79553405	96294214	C	T	0.2033	0.0884	0.007	0.0303	0.2033	0.0884	0.007	0.0303	0.9471	-0.3735	3.59E-06
8	rs74389660	96295150	C	G	0.1951	0.0884	0.007	0.0303	0.1951	0.0884	0.007	0.0303	0.9472	-0.3732	3.64E-06
X	rs115123069	135069555	C	A	0.1326	0.0255	0.0561	0.0207	0.1326	0.0255	0.0561	0.0207	1.3558	-0.7355	3.69E-06
8	rs7004057	96289334	A	G	0.1931	0.0884	0.007	0.033	0.1931	0.0884	0.007	0.033	0.9429	-0.3725	3.70E-06
8	rs112983056	96285346	A	G	0.0325	0.0856	0.007	0.0317	0.0325	0.0856	0.007	0.0317	0.9424	-0.3727	3.72E-06
2	rs75288270	56054286	T	A	0.124	0.0055	0	0.0013	0.124	0.0055	0	0.0013	0.9536	-1.0164	3.85E-06
4	rs9999445	39259362	G	T	0.2642	0.0304	0.007	0	0.2642	0.0304	0.007	0	0.9414	-0.8769	3.85E-06
2	rs16855418	147084870	G	C	0.0285	0.0166	0	0.0343	0.0285	0.0166	0	0.0343	1.0421	-0.8124	3.86E-06
15	rs11858486	86808869	T	C	0.1992	0.1823	0	0.1953	0.1992	0.1823	0	0.1953	1.0082	0.3081	4.01E-06
8	rs112768641	96295132	T	G	0.1037	0.0856	0.007	0.0317	0.1037	0.0856	0.007	0.0317	0.9442	-0.3705	4.04E-06
11	rs190164515	71524177	A	C	0.061	0.0166	0.1206	0.0449	0.061	0.0166	0.1206	0.0449	0.6608	-0.7365	4.08E-06
10	rs10787045	109538558	C	T	0.3902	0.3646	0.7238	0.2968	0.3902	0.3646	0.2762	0.2968	0.9736	0.2417	4.14E-06
5	chr5:166372568:D	166372568	CAAG	C	0.2175	0.0359	0	0.0079	0.2175	0.0359	0	0.0079	0.8636	-0.9022	4.23E-06
21	rs112643338	20128909	C	T	0.0467	0.011	0	0.0092	0.0467	0.011	0	0.0092	0.8074	-1.1442	4.30E-06
