# Supplementary material for: Mercapturic Acids Derived from the Toxicants Acrolein and Crotonaldehyde in the Urine of Cigarette Smokers from Five Ethnic Groups with Differing Risks for Lung Cancer
Source: PLoS One. 2015 Jun 8;10(6):e0124841. doi: 10.1371/journal.pone.0124841 (PMC4460074; doi:10.1371/journal.pone.0124841)
Supplement: S13 Table — (CSV) [file pone.0124841.s013.csv]

Supplemental Table 13: Top 100 Associations for HMPMA in Japanese Americans
CHR	SNP	BP	A1	A2	afr_aaf	amr_aaf	asn_aaf	eur_aaf	afr_maf	amr_maf	asn_maf	eur_maf	INFO	BETA	P
14	rs79797842	94436739	G	T	0	0.047	0.0262	0.0013	0	0.047	0.0262	0.0013	0.5135	-0.9475	5.18E-09
6	rs2249382	6911451	G	A	0.7541	0.7514	0.8759	0.843	0.2459	0.2486	0.1241	0.157	1.1127	0.298	1.10E-07
16	rs1820772	32877436	G	C	0.0752	0.0635	0.0472	0.0488	0.0752	0.0635	0.0472	0.0488	0.3752	-0.6803	1.69E-07
17	rs189798510	14714817	A	G	0.0061	0.0193	0.0315	0.0554	0.0061	0.0193	0.0315	0.0554	0.9606	-0.5677	1.71E-07
2	rs55883249	9741535	C	A	0.0508	0.1354	0.0052	0.1715	0.0508	0.1354	0.0052	0.1715	0.9686	-0.6204	1.77E-07
2	rs56372340	9741536	A	G	0.0508	0.1354	0.0052	0.1715	0.0508	0.1354	0.0052	0.1715	0.9686	-0.6204	1.77E-07
6	rs6936950	6910091	G	C	0.6748	0.7293	0.8811	0.7995	0.3252	0.2707	0.1189	0.2005	1.0953	0.2863	1.78E-07
2	chr2:9749714:I	9749714	T	TA	0.1077	0.1464	0.0105	0.1768	0.1077	0.1464	0.0105	0.1768	0.9315	-0.5739	1.93E-07
2	rs62119429	9743585	G	C	0.0508	0.1354	0.0052	0.1781	0.0508	0.1354	0.0052	0.1781	0.9773	-0.6088	2.30E-07
2	rs62119428	9743332	T	C	0.0508	0.1381	0.0052	0.1781	0.0508	0.1381	0.0052	0.1781	0.9763	-0.6088	2.31E-07
2	rs10495571	9736066	A	G	0.0508	0.1381	0.0087	0.1794	0.0508	0.1381	0.0087	0.1794	0.9825	-0.6052	2.33E-07
2	rs10495572	9734859	G	C	0.0508	0.1381	0.0087	0.1794	0.0508	0.1381	0.0087	0.1794	0.9825	-0.6052	2.33E-07
2	rs17362734	9730208	A	G	0.0508	0.1381	0.0087	0.1794	0.0508	0.1381	0.0087	0.1794	0.9825	-0.6052	2.33E-07
2	rs113937820	9746668	A	G	0.1159	0.1354	0.0052	0.1781	0.1159	0.1354	0.0052	0.1781	0.9815	-0.6051	2.33E-07
2	chr2:9747019:I	9747019	T	TG	0.0508	0.1381	0.0087	0.1781	0.0508	0.1381	0.0087	0.1781	0.9806	-0.6051	2.34E-07
2	rs112283571	9747020	T	G	0.0508	0.1381	0.0087	0.1781	0.0508	0.1381	0.0087	0.1781	0.9806	-0.6051	2.34E-07
2	rs57234614	9756379	T	C	0.0549	0.1381	0.0087	0.1768	0.0549	0.1381	0.0087	0.1768	0.9756	-0.6049	2.60E-07
2	rs62119422	9726599	A	G	0.0549	0.1381	0.0087	0.1781	0.0549	0.1381	0.0087	0.1781	0.9799	-0.6039	2.66E-07
2	rs62119423	9726601	C	T	0.0508	0.1381	0.0087	0.1781	0.0508	0.1381	0.0087	0.1781	0.9799	-0.6039	2.66E-07
2	chr2:9716900:D	9716900	TCTCCTGCCT	T	0.0772	0.1381	0.0087	0.1781	0.0772	0.1381	0.0087	0.1781	0.975	-0.5949	2.69E-07
2	rs17453724	9764001	A	G	0.1179	0.1409	0.0087	0.1821	0.1179	0.1409	0.0087	0.1821	0.9657	-0.6046	2.85E-07
2	rs10495573	9712160	T	G	0.0793	0.1381	0.0087	0.1781	0.0793	0.1381	0.0087	0.1781	0.9817	-0.5895	2.87E-07
2	rs11694314	9711948	C	T	0.0793	0.1381	0.0087	0.1781	0.0793	0.1381	0.0087	0.1781	0.9817	-0.5895	2.87E-07
2	rs62119391	9712272	A	G	0.128	0.1381	0.0087	0.1781	0.128	0.1381	0.0087	0.1781	0.9817	-0.5895	2.87E-07
2	rs62119392	9714033	G	C	0.1037	0.1381	0.0087	0.1768	0.1037	0.1381	0.0087	0.1768	0.9817	-0.5895	2.87E-07
2	rs62119393	9718247	C	T	0.0793	0.1381	0.0087	0.1794	0.0793	0.1381	0.0087	0.1794	0.9817	-0.5895	2.87E-07
2	rs17453752	9766171	A	G	0.0549	0.1409	0.0087	0.1807	0.0549	0.1409	0.0087	0.1807	0.9614	-0.6064	2.91E-07
2	chr2:9745931:I	9745931	T	TCTGC	0.0508	0.1354	0.0087	0.1807	0.0508	0.1354	0.0087	0.1807	0.9595	-0.5873	3.11E-07
11	chr11:20532297:D	20532297	GATAA	G	0.0346	0.1133	0.0175	0.0646	0.0346	0.1133	0.0175	0.0646	0.9519	-0.6397	3.22E-07
10	rs147729365	12482907	A	G	0.0041	0.0829	0	0.0026	0.0041	0.0829	0	0.0026	1.1284	-0.7133	3.62E-07
3	rs13098482	63236810	G	A	0.0061	0.1271	0.0052	0.1174	0.0061	0.1271	0.0052	0.1174	0.7811	-0.683	3.69E-07
15	GA012297	35087741	A	G									0.9871	-0.6818	4.12E-07
2	rs11692112	9723732	G	T	0.0589	0.1381	0.0087	0.1781	0.0589	0.1381	0.0087	0.1781	0.9679	-0.5903	4.21E-07
11	chr11:20501340:D	20501340	CAT	C	0.0203	0.1133	0.0175	0.0646	0.0203	0.1133	0.0175	0.0646	0.9837	-0.6257	4.33E-07
11	rs80315173	20513725	C	G	0.0366	0.1133	0.0175	0.0646	0.0366	0.1133	0.0175	0.0646	0.9837	-0.6257	4.33E-07
2	rs57407838	9720917	A	G	0.065	0.1381	0.0087	0.1794	0.065	0.1381	0.0087	0.1794	0.9712	-0.5877	4.75E-07
2	rs60726087	9720999	A	C	0.0528	0.1381	0.0087	0.1794	0.0528	0.1381	0.0087	0.1794	0.9712	-0.5877	4.75E-07
2	rs11676903	9763201	G	C	0.0915	0.1381	0.0087	0.1794	0.0915	0.1381	0.0087	0.1794	0.9582	-0.5894	4.93E-07
3	rs114951929	195591723	G	A	0.0061	0.058	0	0.0897	0.0061	0.058	0	0.0897	0.6208	-0.7627	5.26E-07
15	rs891288	85377015	G	A	0.0041	0.0967	0	0	0.0041	0.0967	0	0	1.0188	-0.7142	5.65E-07
11	rs113693522	20531039	T	G	0.0366	0.116	0.0175	0.0739	0.0366	0.116	0.0175	0.0739	0.9538	-0.6073	6.84E-07
15	rs146225701	85376052	G	A	0.0041	0.0967	0	0	0.0041	0.0967	0	0	1.0126	-0.7056	7.28E-07
11	chr11:20515186:I	20515186	T	TTG	0.0407	0.116	0.0175	0.0739	0.0407	0.116	0.0175	0.0739	0.9735	-0.5979	7.54E-07
15	rs143898158	85440558	A	G	0.0081	0.0967	0.007	0	0.0081	0.0967	0.007	0	0.958	-0.6864	7.55E-07
6	rs143050142	167329144	G	A	0.0041	0.0635	0	0.004	0.0041	0.0635	0	0.004	0.4959	-0.9785	8.37E-07
15	rs2013721	85376222	G	T	0.0041	0.0967	0.0157	0	0.0041	0.0967	0.0157	0	0.9427	-0.6613	8.66E-07
11	chr11:20484466:I	20484466	C	CA	0.0407	0.116	0.0175	0.0739	0.0407	0.116	0.0175	0.0739	0.984	-0.5939	9.11E-07
11	rs113494027	20517171	A	G	0.0366	0.116	0.0175	0.0739	0.0366	0.116	0.0175	0.0739	0.983	-0.5932	9.36E-07
2	chr2:229671539:D	229671539	GTTACAC	G	0.0122	0.058	0.0017	0.0976	0.0122	0.058	0.0017	0.0976	0.9489	-0.6103	9.40E-07
18	rs41475954	35085733	G	A	0.0041	0.1906	0.0035	0.0435	0.0041	0.1906	0.0035	0.0435	0.9319	-0.4614	9.61E-07
11	rs12420525	20509740	A	G	0.0366	0.116	0.0175	0.0739	0.0366	0.116	0.0175	0.0739	0.982	-0.5926	9.63E-07
15	rs138291729	85453894	G	C	0.0041	0.0912	0.007	0	0.0041	0.0912	0.007	0	1.0058	-0.6588	1.06E-06
6	rs117178387	111137080	T	C	0.0102	0.174	0	0.0343	0.0102	0.174	0	0.0343	0.9746	-0.5797	1.08E-06
18	rs9675861	7172523	C	G	0.0528	0.105	0.0682	0.1042	0.0528	0.105	0.0682	0.1042	0.4636	-0.395	1.22E-06
2	chr2:9747325:D	9747325	CT	C	0.0711	0.1381	0.0105	0.1794	0.0711	0.1381	0.0105	0.1794	0.9396	-0.5196	1.24E-06
2	rs12996281	229726206	T	C	0.0122	0.0773	0.0017	0.1201	0.0122	0.0773	0.0017	0.1201	1.0863	-0.5723	1.26E-06
15	rs12440825	85223403	G	A	0.0041	0.0939	0	0	0.0041	0.0939	0	0	1.0741	-0.6862	1.32E-06
15	rs190573297	85225829	G	A	0.0041	0.0939	0	0	0.0041	0.0939	0	0	1.0741	-0.6862	1.32E-06
4	rs112000748	124915279	C	T	0.0203	0.1409	0.1154	0.1636	0.0203	0.1409	0.1154	0.1636	0.9526	-0.2719	1.43E-06
3	rs56117409	195575466	G	A	0.0061	0.058	0	0.0831	0.0061	0.058	0	0.0831	0.6417	-0.748	1.51E-06
2	chr2:30514560:D	30514560	TTTTG	T	0.0183	0.1271	0.0122	0.1451	0.0183	0.1271	0.0122	0.1451	0.8868	-0.4573	1.54E-06
17	rs72863877	68206397	C	T	0.0061	0.1077	0	0.0237	0.0061	0.1077	0	0.0237	0.5725	-0.7501	1.62E-06
4	chr4:58671589:I	58671589	T	TTCTTCATA	0.0447	0.0166	0.0455	0	0.0447	0.0166	0.0455	0	1.3377	-0.5963	1.64E-06
13	rs73197788	54593717	G	A	0.002	0.0994	0.0035	0.0541	0.002	0.0994	0.0035	0.0541	0.8413	-0.7369	1.73E-06
6	rs139429326	110946339	G	A	0.0102	0.1768	0	0.029	0.0102	0.1768	0	0.029	0.9122	-0.5905	1.94E-06
17	rs8072599	80242123	A	G	0.0122	0.0746	0.0017	0.1372	0.0122	0.0746	0.0017	0.1372	0.8144	-0.7355	1.97E-06
10	rs58616815	92152200	G	C	0.0915	0.3094	0.007	0.2995	0.0915	0.3094	0.007	0.2995	1.2026	-0.3566	2.02E-06
18	rs16968965	35058971	T	C	0.0102	0.1823	0.0035	0.0726	0.0102	0.1823	0.0035	0.0726	1.0709	-0.529	2.04E-06
17	rs116065945	80269470	C	T	0.061	0.0939	0.0035	0.1741	0.061	0.0939	0.0035	0.1741	0.9796	-0.5599	2.09E-06
3	rs148258131	131864136	G	C	0.0041	0.0884	0.0017	0.0026	0.0041	0.0884	0.0017	0.0026	0.6406	-0.7519	2.19E-06
15	rs11074046	92731659	G	A	0.0854	0.0635	0.0175	0.066	0.0854	0.0635	0.0175	0.066	0.9598	-0.4693	2.20E-06
5	chr5:13810868:D	13810868	AC	A	0.0833	0.0525	0.0297	0.0356	0.0833	0.0525	0.0297	0.0356	0.6926	-0.5029	2.23E-06
3	rs181104541	195828127	C	T	0.0305	0.0276	0.0157	0.029	0.0305	0.0276	0.0157	0.029	0.8313	-0.542	2.24E-06
18	rs62097350	13298943	A	G	0.1687	0.1547	0.0455	0.124	0.1687	0.1547	0.0455	0.124	0.9223	-0.3644	2.36E-06
11	rs12418799	20494769	A	G	0.0671	0.1188	0.0192	0.0752	0.0671	0.1188	0.0192	0.0752	0.9636	-0.5362	2.38E-06
18	rs72893129	35137832	C	A	0.0081	0.1906	0.0035	0.0528	0.0081	0.1906	0.0035	0.0528	1.1365	-0.4769	2.45E-06
11	chr11:106137126:I	106137126	C	CTT	0.4919	0.9392	0.9143	0.9683	0.4919	0.0608	0.0857	0.0317	0.8521	-0.2135	2.48E-06
12	rs12423382	16179371	G	C	0.0041	0.1436	0	0	0.0041	0.1436	0	0	1.053	-0.487	2.62E-06
6	rs2768995	6911315	C	T	0.939	0.837	0.8776	0.9604	0.061	0.163	0.1224	0.0396	1.0926	0.2971	2.66E-06
10	rs180858466	38761238	G	A	0	0	0.0105	0	0	0	0.0105	0	0.3444	-0.8521	2.68E-06
17	rs143323161	66346556	G	C	0.0081	0.0994	0.007	0.0013	0.0081	0.0994	0.007	0.0013	0.8582	-0.6027	2.76E-06
15	rs7177026	79927594	G	C	0.2561	0.337	0.6591	0.3483	0.2561	0.337	0.3409	0.3483	1.0911	0.1442	2.79E-06
6	rs1891456	111133776	T	C	0.0244	0.2707	0.0157	0.1675	0.0244	0.2707	0.0157	0.1675	1.0989	-0.4311	2.96E-06
6	rs3749866	111135497	C	T	0.0244	0.2707	0.0157	0.1675	0.0244	0.2707	0.0157	0.1675	1.0989	-0.4311	2.96E-06
17	rs58962763	80269484	A	G	0.4451	0.1685	0.0035	0.2309	0.4451	0.1685	0.0035	0.2309	1.1767	-0.3615	2.97E-06
18	rs139419907	60994121	C	T	0.002	0.0856	0.0017	0.0303	0.002	0.0856	0.0017	0.0303	0.5812	-0.762	3.11E-06
11	rs10838809	48174012	A	C	0.8435	0.9669	0.9755	0.9354	0.1565	0.0331	0.0245	0.0646	0.7513	0.3947	3.12E-06
3	rs822203	23013958	T	G	0.3902	0.4586	0.479	0.2599	0.3902	0.4586	0.479	0.2599	0.9673	-0.1429	3.24E-06
2	rs13406665	30498653	G	A	0.1992	0.1409	0.0122	0.1214	0.1992	0.1409	0.0122	0.1214	1.1105	-0.4538	3.26E-06
2	rs17362902	9768564	A	G	0.0528	0.1409	0.0052	0.1821	0.0528	0.1409	0.0052	0.1821	0.8726	-0.587	3.43E-06
2	rs13396720	30502938	C	T	0.2114	0.1492	0.0122	0.1187	0.2114	0.1492	0.0122	0.1187	1.074	-0.4512	3.43E-06
13	rs73197780	54585703	C	T	0.002	0.0994	0.0035	0.0541	0.002	0.0994	0.0035	0.0541	0.8675	-0.6738	3.46E-06
3	rs866600	23013863	G	C	0.3943	0.4586	0.479	0.2599	0.3943	0.4586	0.479	0.2599	0.9712	-0.1421	3.47E-06
15	rs150848999	28760306	A	G	0.5854	0.5967	0.7378	0.4446	0.4146	0.4033	0.2622	0.4446	0.4883	0.2222	3.74E-06
20	rs147619472	60890809	C	T	0.0041	0.0773	0.0087	0.0013	0.0041	0.0773	0.0087	0.0013	0.7074	-0.6915	3.77E-06
3	chr3:131915019:D	131915019	AG	A	0.0041	0.0884	0.0017	0.0026	0.0041	0.0884	0.0017	0.0026	0.6572	-0.7613	3.78E-06
12	rs145751212	16209456	C	T	0	0.1464	0	0	0	0.1464	0	0	1.0618	-0.4658	3.80E-06
8	rs187025166	61592878	G	T	0.0102	0.0387	0.007	0.058	0.0102	0.0387	0.007	0.058	0.483	-0.8255	3.81E-06
17	rs12453524	66575117	C	T	0.0061	0.1133	0	0	0.0061	0.1133	0	0	0.7329	-0.6306	3.96E-06
4	chr4:36942601:D	36942601	ATG	A	0.1179	0.489	0.6853	0.6649	0.1179	0.489	0.3147	0.3351	0.6712	-0.1752	3.98E-06
